# Supplementary material for: Prevalence and determinants of medicinal plants utilization during labour among women of reproductive age in Butiama, Tanzania: A community-based cross-sectional study
Source: PLoS One. 2025 Oct 31;20(10):e0334453. doi: 10.1371/journal.pone.0334453 (PMC12578257; doi:10.1371/journal.pone.0334453)
Supplement: S1 Dataset — (XLSX) [file pone.0334453.s001.xlsx]

## Sheet: Sheet1
Age group	Age of participant	Marital status	Education of participant	Monthly income	Monthly income_collapsed	Occupation	Education of partner	Distance to facility	ANC visits	Parity	Loose baby	Place of delivery	Wealth index	Wealth index_collapsed	HM used	HM utilization	Purpose of HM utilization	Side effects	How introduced to HM	Facilitators for HM usage	Accessibility of HM	Belief that HM is safer than modern treatments during childbirth.	HM is more effective than conventional medicine in managing labour pain.	Trust the safety of modern medical interventions during labour.	Belief that modern medical treatments ensure the safest childbirth.	Advising another woman to use HM for pain relief or faster childbirth.	Cultural beliefs shape your view of HM's effectiveness in childbirth.	Healthcare providers are knowledgeable about HM safety during childbirth.	Having sufficient information about the risks of using HM during childbirth.
25-34	27	Married/cohabitation	Primary education	<100,000	<100,000	Peasants/homemakers	Primary education	>5	> or equal 4	Two-five	Yes	Home delivery	Second	Second	African spider plant (Cleome gynandra)	Yes	To enhance labour	Yes	Traditional birth attendants	Lack of access to modern healthcare facilities	Inaccessible	Agree	Disagree	Agree	Strong agree	Agree	Agree	Agree	Agree
25-34	28	Married/cohabitation	Primary education	<100,000	<100,000	Peasants/homemakers	Primary education	>5	> or equal 4	Two-five	No	Institution delivery	Lower	Lower	Never used	No	99	No	99	99	Neutral	Agree	Agree	Neutral	Agree	Strong agree	Neutral	Disagree	Neutral
15-24	22	Married/cohabitation	Secondary school and above	<100,000	<100,000	Peasants/homemakers	Secondary education and above	<or equal 5	> or equal 4	One	No	Institution delivery	Lower	Second	Concentrated green or black tea (Camellia sinensis)	Yes	To enhance labour	Yes	Other	Advice from healthcare providers	Neutral	Neutral	Disagree	Disagree	Agree	Disagree	Neutral	Disagree	Disagree
15-24	19	Divorced/separated/widow	Primary education	<100,000	<100,000	Peasants/homemakers	Primary education	<or equal 5	< 4	One	No	Institution delivery	Middle	Middle/Highest	Concentrated green or black tea (Camellia sinensis)	Yes	To enhance labour	No	Other	Perceived effectiveness of herbal medicine	Very Inaccessible	Neutral	Agree	Agree	Agree	Neutral	Strong agree	Agree	Agree
35-45	40	Married/cohabitation	Primary education	<100,000	<100,000	Peasants/homemakers	Primary education	>5	> or equal 4	> 5	No	Home delivery	Second	Second	Ginger (Zingiber officinale Roscoe)	Yes	To enhance labour	No	Traditional birth attendants	Perceived effectiveness of herbal medicine	Very accessible	Neutral	Strong disagree	Strong disagree	Strong agree	Strong agree	Agree	Strong disagree	Strong disagree
15-24	21	Married/cohabitation	Primary education	<100,000	<100,000	Peasants/homemakers	Primary education	<or equal 5	> or equal 4	One	No	Institution delivery	Second	Second	Never used	No	99	No	99	99	Neutral	Strong disagree	Disagree	Disagree	Neutral	Neutral	Disagree	Disagree	Disagree
25-34	32	Single	Primary education	100,000-500,000	>=100,000	Self employed/entrepreneur	Secondary education and above	<or equal 5	> or equal 4	Two-five	Yes	Institution delivery	Lower	Lower	Concentrated green or black tea (Camellia sinensis)	Yes	To enhance labour	No	Family members or relatives	Perceived safety of herbal medicine	Accessible	Neutral	Neutral	Agree	Strong agree	Strong agree	Strong agree	Neutral	Strong disagree
15-24	18	Married/cohabitation	Primary education	100,000-500,000	>=100,000	Peasants/homemakers	Secondary education and above	>5	> or equal 4	> 5	No	Institution delivery	Lower	Lower	African spider plant (Cleome gynandra)	Yes	To enhance labour	No	Family members or relatives	Cultural beliefs and traditions	Neutral	Strong disagree	Neutral	Strong disagree	Strong agree	Strong disagree	Strong disagree	Neutral	Strong disagree
25-34	27	Married/cohabitation	None/primary incomplete	<100,000	<100,000	Peasants/homemakers	Primary education	>5	< 4	> 5	No	Institution delivery	Second	Lower	Pumpkin roots (Cucurbita pepo)	Yes	To keep the foetus healthy	No	Family members or relatives	Lack of access to modern healthcare facilities	Accessible	Agree	Disagree	Neutral	Strong agree	Disagree	Agree	Disagree	Agree
25-34	29	Single	Secondary school and above	100,000-500,000	>=100,000	Employed in formal sectors	Secondary education and above	>5	> or equal 4	One	No	Institution delivery	Lower	Lower	Never used	No	99	No	99	99	Accessible	Disagree	Strong disagree	Disagree	Strong agree	Strong disagree	Neutral	Strong disagree	Agree
15-24	19	Married/cohabitation	Primary education	<100,000	<100,000	Peasants/homemakers	Secondary education and above	>5	< 4	One	No	Institution delivery	Second	Second	Ginger (Zingiber officinale Roscoe)	Yes	To enhance labour	No	Traditional birth attendants	Perceived safety of herbal medicine	Inaccessible	Strong disagree	Disagree	Disagree	Strong agree	Disagree	Strong disagree	Disagree	Disagree
35-45	37	Single	Primary education	<100,000	<100,000	Peasants/homemakers	None/primary incomplete	>5	> or equal 4	Two-five	Yes	Institution delivery	Lower	Lower	Never used	No	99	No	99	99	Inaccessible	Strong disagree	Agree	Disagree	Agree	Disagree	Disagree	Agree	Agree
15-24	24	Married/cohabitation	Primary education	<100,000	<100,000	Peasants/homemakers	Primary education	>5	> or equal 4	Two-five	No	Institution delivery	Second	Second	Never used	No	99	No	99	99	Very accessible	Disagree	Agree	Disagree	Strong agree	Strong disagree	Disagree	Agree	Neutral
25-34	31	Single	Primary education	<100,000	<100,000	Peasants/homemakers	Primary education	>5	> or equal 4	> 5	No	Home delivery	Lower	Lower	Never used	No	99	No	99	99	Inaccessible	Strong disagree	Disagree	Strong disagree	Strong agree	Strong disagree	Disagree	Disagree	Strong agree
15-24	24	Married/cohabitation	Primary education	<100,000	<100,000	Peasants/homemakers	Primary education	>5	> or equal 4	Two-five	No	Institution delivery	Second	Second	Pumpkin roots (Cucurbita pepo)	Yes	To enhance labour	Yes	Family members or relatives	Perceived safety of herbal medicine	Very accessible	Strong disagree	Disagree	Disagree	Agree	Strong disagree	Neutral	Disagree	Neutral
25-34	33	Married/cohabitation	Primary education	<100,000	<100,000	Peasants/homemakers	Primary education	>5	> or equal 4	> 5	No	Institution delivery	Lower	Lower	Never used	No	99	No	99	99	Very Inaccessible	Disagree	Disagree	Disagree	Strong agree	Strong disagree	Disagree	Disagree	Strong agree
35-45	38	Married/cohabitation	Primary education	<100,000	<100,000	Peasants/homemakers	Primary education	>5	> or equal 4	Two-five	No	Institution delivery	Lower	Lower	Pumpkin roots (Cucurbita pepo)	Yes	To keep the foetus healthy	Yes	Traditional birth attendants	Perceived safety of herbal medicine	Accessible	Disagree	Disagree	Strong disagree	Strong agree	Strong disagree	Strong disagree	Disagree	Neutral
35-45	36	Single	Primary education	<100,000	<100,000	Peasants/homemakers	Primary education	>5	> or equal 4	> 5	No	Institution delivery	Middle	Middle/Highest	Never used	No	99	No	99	99	Accessible	Disagree	Disagree	Agree	Strong agree	Disagree	Agree	Disagree	Agree
25-34	30	Single	Primary education	<100,000	<100,000	Peasants/homemakers	Primary education	>5	< 4	> 5	No	Institution delivery	Lower	Lower	Pumpkin roots (Cucurbita pepo)	Yes	To enhance labour	Yes	Family members or relatives	Perceived safety of herbal medicine	Very accessible	Disagree	Disagree	Disagree	Strong agree	Agree	Agree	Disagree	Strong agree
35-45	42	Married/cohabitation	Primary education	<100,000	<100,000	Peasants/homemakers	Primary education	>5	< 4	> 5	No	Home delivery	Middle	Middle/Highest	Pumpkin roots (Cucurbita pepo)	Yes	To enhance labour	No	Family members or relatives	Advice from healthcare providers	Neutral	Neutral	Agree	Agree	Agree	Strong agree	Agree	Agree	Agree
15-24	18	Single	Primary education	<100,000	<100,000	Employed in formal sectors	Primary education	>5	< 4	> 5	No	Institution delivery	Second	Second	Never used	No	99	No	99	99	Very Inaccessible	Agree	Disagree	Strong agree	Strong agree	Neutral	Agree	Agree	Neutral
15-24	19	Single	None/primary incomplete	<100,000	<100,000	Peasants/homemakers	None/primary incomplete	>5	< 4	One	No	Institution delivery	Second	Second	Never used	No	99	No	99	99	Inaccessible	Agree	Agree	Agree	Strong agree	Agree	Agree	Agree	Agree
15-24	24	Single	None/primary incomplete	<100,000	<100,000	Self employed/entrepreneur	Secondary education and above	>5	< 4	> 5	No	Institution delivery	Middle	Middle/Highest	Never used	No	99	No	99	99	Very accessible	Neutral	Agree	Agree	Agree	Agree	Agree	Agree	Strong disagree
35-45	35	Married/cohabitation	Secondary school and above	100,000-500,000	>=100,000	Peasants/homemakers	Primary education	>5	> or equal 4	> 5	No	Institution delivery	Middle	Middle/Highest	Never used	No	99	No	99	99	Neutral	Agree	Strong agree	Agree	Agree	Strong agree	Neutral	Strong agree	Strong agree
15-24	17	Single	None/primary incomplete	<100,000	<100,000	Peasants/homemakers	Primary education	>5	< 4	One	No	Institution delivery	Lower	Lower	Pumpkin roots (Cucurbita pepo)	Yes	To keep the foetus healthy	No	Traditional birth attendants	Perceived effectiveness of herbal medicine	Neutral	Strong agree	Disagree	Neutral	Agree	Agree	Disagree	Disagree	Neutral
15-24	22	Married/cohabitation	None/primary incomplete	100,000-500,000	>=100,000	Peasants/homemakers	Primary education	>5	< 4	Two-five	No	Institution delivery	Lower	Lower	Never used	No	99	No	99	99	Accessible	Disagree	Disagree	Neutral	Neutral	Neutral	Neutral	Disagree	Disagree
15-24	24	Single	Secondary school and above	<100,000	<100,000	Peasants/homemakers	Primary education	>5	< 4	> 5	No	Institution delivery	Second	Second	Never used	No	99	No	99	99	Neutral	Agree	Strong agree	Agree	Agree	Agree	Agree	Strong agree	Agree
25-34	25	Married/cohabitation	None/primary incomplete	<100,000	<100,000	Peasants/homemakers	None/primary incomplete	>5	< 4	> 5	No	Institution delivery	Lower	Lower	Never used	No	99	No	99	99	Accessible	Disagree	Disagree	Disagree	Agree	Neutral	Neutral	Disagree	Agree
25-34	34	Divorced/separated/widow	Primary education	>500,000	>=100,000	Self employed/entrepreneur	None/primary incomplete	>5	< 4	Two-five	No	Institution delivery	Lower	Lower	Never used	No	99	No	99	99	Neutral	Agree	Agree	Strong agree	Agree	Neutral	Neutral	Agree	Neutral
15-24	21	Single	None/primary incomplete	<100,000	<100,000	Peasants/homemakers	Primary education	>5	> or equal 4	> 5	No	Institution delivery	Second	Second	Never used	No	99	No	99	99	Very accessible	Agree	Disagree	Strong agree	Strong agree	Disagree	Disagree	Disagree	Neutral
15-24	19	Single	Primary education	<100,000	<100,000	Peasants/homemakers	Secondary education and above	>5	< 4	One	No	Institution delivery	Middle	Middle/Highest	Never used	No	99	No	99	99	Very accessible	Agree	Disagree	Agree	Disagree	Disagree	Disagree	Disagree	Disagree
25-34	30	Married/cohabitation	Primary education	<100,000	<100,000	Peasants/homemakers	Primary education	>5	< 4	> 5	No	Institution delivery	Second	Second	Never used	No	99	No	99	99	Accessible	Neutral	Agree	Neutral	Neutral	Neutral	Agree	Agree	Agree
15-24	24	Married/cohabitation	Primary education	<100,000	<100,000	Peasants/homemakers	Primary education	>5	< 4	Two-five	No	Institution delivery	Middle	Middle/Highest	African spider plant (Cleome gynandra)	Yes	To enhance labour	No	Family members or relatives	Cultural beliefs and traditions	Very accessible	Agree	Neutral	Neutral	Neutral	Neutral	Neutral	Neutral	Neutral
35-45	40	Married/cohabitation	Primary education	100,000-500,000	>=100,000	Self employed/entrepreneur	Secondary education and above	>5	< 4	> 5	Yes	Institution delivery	Middle	Middle/Highest	Never used	No	99	No	99	99	Inaccessible	Agree	Neutral	Agree	Disagree	Disagree	Disagree	Neutral	Disagree
15-24	24	Married/cohabitation	Primary education	>500,000	>=100,000	Peasants/homemakers	Primary education	>5	< 4	Two-five	No	Institution delivery	Middle	Middle/Highest	Never used	No	99	No	99	99	Very accessible	Disagree	Disagree	Disagree	Disagree	Strong disagree	Strong disagree	Disagree	Neutral
25-34	25	Married/cohabitation	Secondary school and above	100,000-500,000	>=100,000	Self employed/entrepreneur	Primary education	>5	> or equal 4	Two-five	No	Institution delivery	Lower	Lower	Never used	No	99	No	99	99	Accessible	Disagree	Neutral	Disagree	Disagree	Strong disagree	Strong disagree	Neutral	Disagree
25-34	25	Married/cohabitation	None/primary incomplete	<100,000	<100,000	Self employed/entrepreneur	Primary education	>5	> or equal 4	Two-five	Yes	Institution delivery	Middle	Middle/Highest	Never used	No	99	No	99	99	Neutral	Neutral	Neutral	Neutral	Neutral	Agree	Neutral	Neutral	Neutral
15-24	18	Married/cohabitation	Primary education	<100,000	<100,000	Employed in formal sectors	Primary education	<or equal 5	< 4	One	No	Institution delivery	Middle	Middle/Highest	African spider plant (Cleome gynandra)	Yes	To enhance labour	No	Community health workers	Perceived safety of herbal medicine	Very accessible	Agree	Strong disagree	Strong agree	Strong disagree	Strong disagree	Agree	Strong disagree	Strong disagree
15-24	17	Married/cohabitation	None/primary incomplete	<100,000	<100,000	Peasants/homemakers	Primary education	>5	< 4	One	No	Institution delivery	Middle	Middle/Highest	Never used	No	99	No	99	99	Neutral	Neutral	Strong agree	Neutral	Agree	Strong disagree	Disagree	Strong agree	Agree
25-34	29	Married/cohabitation	Secondary school and above	<100,000	<100,000	Peasants/homemakers	Primary education	>5	> or equal 4	Two-five	No	Institution delivery	Lower	Lower	Never used	No	99	No	99	99	Neutral	Neutral	Strong agree	Agree	Strong agree	Strong disagree	Agree	Strong agree	Agree
15-24	22	Divorced/separated/widow	Primary education	<100,000	<100,000	Self employed/entrepreneur	Primary education	>5	< 4	Two-five	No	Institution delivery	Lower	Lower	Never used	No	99	No	99	99	Very Inaccessible	Neutral	Agree	Agree	Agree	Neutral	Neutral	Agree	Neutral
25-34	30	Married/cohabitation	Secondary school and above	<100,000	<100,000	Self employed/entrepreneur	Primary education	<or equal 5	> or equal 4	Two-five	Yes	Institution delivery	Highest	Middle/Highest	African spider plant (Cleome gynandra)	Yes	To enhance labour	No	Traditional birth attendants	Perceived safety of herbal medicine	Neutral	Strong disagree	Strong agree	Disagree	Strong agree	Strong disagree	Agree	Strong agree	Strong agree
25-34	30	Married/cohabitation	Primary education	<100,000	<100,000	Peasants/homemakers	Primary education	<or equal 5	< 4	Two-five	No	Institution delivery	Highest	Middle/Highest	African spider plant (Cleome gynandra)	Yes	To enhance labour	No	Family members or relatives	Lack of access to modern healthcare facilities	Neutral	Agree	Strong agree	Neutral	Agree	Agree	Neutral	Strong agree	Agree
25-34	29	Married/cohabitation	Primary education	<100,000	<100,000	Self employed/entrepreneur	Secondary education and above	>5	> or equal 4	> 5	No	Institution delivery	Lower	Lower	Never used	No	99	No	99	99	Accessible	Agree	Agree	Agree	Agree	Strong agree	Agree	Agree	Agree
15-24	16	Married/cohabitation	Primary education	<100,000	<100,000	Peasants/homemakers	Primary education	>5	< 4	> 5	No	Institution delivery	Middle	Middle/Highest	Never used	No	99	No	99	99	Very accessible	Agree	Neutral	Neutral	Strong agree	Strong agree	Neutral	Neutral	Agree
15-24	18	Married/cohabitation	Primary education	100,000-500,000	>=100,000	Self employed/entrepreneur	Primary education	>5	> or equal 4	Two-five	No	Institution delivery	Middle	Middle/Highest	Concentrated green or black tea (Camellia sinensis)	Yes	To enhance labour	No	Community health workers	Cultural beliefs and traditions	Neutral	Disagree	Disagree	Neutral	Disagree	Disagree	Disagree	Disagree	Disagree
15-24	23	Married/cohabitation	Primary education	<100,000	<100,000	Peasants/homemakers	Primary education	<or equal 5	> or equal 4	> 5	No	Institution delivery	Second	Second	Never used	No	99	No	99	99	Very accessible	Disagree	Disagree	Disagree	Agree	Disagree	Disagree	Disagree	Strong disagree
15-24	24	Single	Primary education	<100,000	<100,000	Peasants/homemakers	Primary education	>5	< 4	One	No	Institution delivery	Second	Second	Never used	No	99	No	99	99	Neutral	Disagree	Agree	Neutral	Strong disagree	Disagree	Strong disagree	Agree	Agree
15-24	18	Married/cohabitation	Primary education	<100,000	<100,000	Peasants/homemakers	Primary education	<or equal 5	> or equal 4	Two-five	No	Institution delivery	Second	Second	Never used	No	99	No	99	99	Neutral	Agree	Neutral	Strong agree	Agree	Neutral	Neutral	Neutral	Neutral
15-24	24	Married/cohabitation	Primary education	<100,000	<100,000	Peasants/homemakers	Primary education	<or equal 5	< 4	Two-five	No	Home delivery	Second	Second	African spider plant (Cleome gynandra)	Yes	To enhance labour	No	Family members or relatives	Perceived safety of herbal medicine	Very Inaccessible	Strong disagree	Neutral	Neutral	Strong disagree	Disagree	Strong disagree	Neutral	Disagree
15-24	15	Single	Primary education	<100,000	<100,000	Peasants/homemakers	Primary education	<or equal 5	< 4	One	No	Home delivery	Second	Second	Pumpkin roots (Cucurbita pepo)	Yes	To keep the foetus healthy	No	Community health workers	Cultural beliefs and traditions	Very accessible	Neutral	Neutral	Disagree	Neutral	Agree	Neutral	Neutral	Agree
25-34	28	Married/cohabitation	None/primary incomplete	<100,000	<100,000	Peasants/homemakers	None/primary incomplete	<or equal 5	< 4	One	No	Home delivery	Second	Second	Never used	No	99	No	99	99	Accessible	Disagree	Neutral	Neutral	Disagree	Neutral	Neutral	Neutral	Disagree
15-24	24	Married/cohabitation	None/primary incomplete	<100,000	<100,000	Peasants/homemakers	Primary education	>5	< 4	Two-five	No	Institution delivery	Second	Second	African spider plant (Cleome gynandra)	Yes	To enhance labour	No	Family members or relatives	Cultural beliefs and traditions	Very accessible	Disagree	Neutral	Disagree	Disagree	Disagree	Disagree	Neutral	Disagree
35-45	35	Married/cohabitation	Primary education	<100,000	<100,000	Peasants/homemakers	None/primary incomplete	>5	< 4	Two-five	No	Institution delivery	Lower	Lower	Never used	No	99	No	99	99	Accessible	Agree	Disagree	Neutral	Disagree	Strong disagree	Disagree	Disagree	Disagree
25-34	25	Married/cohabitation	Primary education	<100,000	<100,000	Self employed/entrepreneur	Primary education	<or equal 5	< 4	> 5	No	Institution delivery	Second	Second	Pumpkin roots (Cucurbita pepo)	Yes	To enhance labour	No	Family members or relatives	Lack of access to modern healthcare facilities	Accessible	Neutral	Neutral	Disagree	Disagree	Disagree	Disagree	Neutral	Disagree
25-34	30	Married/cohabitation	Primary education	<100,000	<100,000	Peasants/homemakers	Primary education	>5	> or equal 4	One	No	Institution delivery	Second	Second	Never used	No	99	No	99	99	Accessible	Agree	Disagree	Strong agree	Disagree	Disagree	Neutral	Disagree	Disagree
25-34	26	Married/cohabitation	Primary education	<100,000	<100,000	Peasants/homemakers	None/primary incomplete	<or equal 5	< 4	One	Yes	Home delivery	Second	Second	Never used	No	99	No	99	99	Inaccessible	Disagree	Strong disagree	Disagree	Neutral	Neutral	Disagree	Strong disagree	Disagree
35-45	42	Married/cohabitation	Primary education	<100,000	<100,000	Peasants/homemakers	Primary education	>5	< 4	Two-five	Yes	Institution delivery	Lower	Lower	African spider plant (Cleome gynandra)	Yes	To enhance labour	No	Family members or relatives	Perceived effectiveness of herbal medicine	Accessible	Disagree	Neutral	Strong disagree	Disagree	Disagree	Strong disagree	Neutral	Disagree
15-24	20	Married/cohabitation	Primary education	<100,000	<100,000	Peasants/homemakers	Primary education	>5	< 4	Two-five	No	Institution delivery	Lower	Lower	Never used	No	99	No	99	99	Very accessible	Neutral	Strong disagree	Disagree	Disagree	Disagree	Disagree	Strong disagree	Disagree
15-24	19	Single	Primary education	>500,000	>=100,000	Peasants/homemakers	Primary education	>5	< 4	One	No	Institution delivery	Lower	Lower	African spider plant (Cleome gynandra)	Yes	To enhance labour	No	Family members or relatives	Perceived effectiveness of herbal medicine	Very Inaccessible	Disagree	Disagree	Strong disagree	Strong disagree	Strong disagree	Disagree	Disagree	Disagree
15-24	23	Divorced/separated/widow	Primary education	<100,000	<100,000	Peasants/homemakers	Primary education	>5	< 4	One	No	Institution delivery	Lower	Lower	Never used	No	99	No	99	99	Very accessible	Neutral	Neutral	Disagree	Neutral	Agree	Disagree	Neutral	Agree
35-45	36	Married/cohabitation	Primary education	<100,000	<100,000	Peasants/homemakers	Primary education	>5	< 4	> 5	No	Institution delivery	Middle	Middle/Highest	Pumpkin roots (Cucurbita pepo)	Yes	To enhance labour	No	Family members or relatives	Perceived safety of herbal medicine	Accessible	Agree	Disagree	Agree	Strong agree	Agree	Agree	Disagree	Strong agree
25-34	32	Married/cohabitation	Primary education	<100,000	<100,000	Peasants/homemakers	Primary education	>5	> or equal 4	> 5	No	Institution delivery	Lower	Lower	African spider plant (Cleome gynandra)	Yes	To enhance labour	No	Traditional birth attendants	Perceived safety of herbal medicine	Accessible	Agree	Agree	Neutral	Agree	Disagree	Agree	Agree	Strong agree
35-45	39	Divorced/separated/widow	Primary education	<100,000	<100,000	Peasants/homemakers	Primary education	>5	> or equal 4	> 5	No	Institution delivery	Lower	Lower	Never used	No	99	No	99	99	Accessible	Strong disagree	Agree	Disagree	Agree	Agree	Disagree	Agree	Agree
15-24	19	Single	Primary education	<100,000	<100,000	Peasants/homemakers	Primary education	>5	< 4	> 5	No	Institution delivery	Lower	Lower	Never used	No	99	No	99	99	Neutral	Disagree	Agree	Disagree	Agree	Disagree	Disagree	Agree	Agree
15-24	21	Married/cohabitation	Primary education	<100,000	<100,000	Peasants/homemakers	Primary education	<or equal 5	< 4	Two-five	No	Institution delivery	Lower	Lower	African spider plant (Cleome gynandra)	Yes	To enhance labour	No	Traditional birth attendants	Cultural beliefs and traditions	Very accessible	Agree	Agree	Agree	Agree	Disagree	Disagree	Agree	Agree
15-24	23	Married/cohabitation	Secondary school and above	100,000-500,000	>=100,000	Peasants/homemakers	Primary education	<or equal 5	< 4	> 5	No	Institution delivery	Highest	Middle/Highest	African spider plant (Cleome gynandra)	Yes	To enhance labour	No	Family members or relatives	Perceived effectiveness of herbal medicine	Inaccessible	Agree	Agree	Neutral	Agree	Agree	Strong agree	Agree	Agree
15-24	17	Single	Primary education	<100,000	<100,000	Peasants/homemakers	Primary education	<or equal 5	< 4	One	No	Institution delivery	Lower	Lower	Never used	No	99	No	99	99	Inaccessible	Neutral	Disagree	Strong agree	Disagree	Disagree	Disagree	Disagree	Disagree
15-24	24	Single	Primary education	<100,000	<100,000	Peasants/homemakers	Primary education	<or equal 5	< 4	> 5	No	Home delivery	Lower	Lower	Never used	No	99	No	99	99	Very accessible	Neutral	Disagree	Disagree	Disagree	Neutral	Disagree	Disagree	Disagree
35-45	36	Married/cohabitation	Secondary school and above	100,000-500,000	>=100,000	Peasants/homemakers	Primary education	>5	< 4	> 5	No	Home delivery	Second	Second	Pumpkin roots (Cucurbita pepo)	Yes	To enhance labour	No	Family members or relatives	Advice from healthcare providers	Accessible	Agree	Disagree	Disagree	Disagree	Disagree	Disagree	Disagree	Neutral
15-24	23	Married/cohabitation	Primary education	<100,000	<100,000	Self employed/entrepreneur	Primary education	>5	< 4	Two-five	No	Home delivery	Lower	Lower	Never used	No	99	No	99	99	Neutral	Disagree	Strong disagree	Disagree	Disagree	Strong disagree	Strong disagree	Strong disagree	Disagree
25-34	29	Married/cohabitation	None/primary incomplete	100,000-500,000	>=100,000	Employed in formal sectors	Primary education	>5	< 4	Two-five	No	Institution delivery	Lower	Lower	African spider plant (Cleome gynandra)	Yes	To enhance labour	No	Family members or relatives	Perceived safety of herbal medicine	Accessible	Strong disagree	Strong disagree	Neutral	Disagree	Disagree	Disagree	Strong disagree	Strong disagree
25-34	30	Divorced/separated/widow	Primary education	<100,000	<100,000	Employed in formal sectors	Secondary education and above	>5	> or equal 4	Two-five	No	Home delivery	Lower	Lower	Never used	No	99	No	99	99	Neutral	Neutral	Strong disagree	Neutral	Disagree	Neutral	Strong disagree	Strong disagree	Strong disagree
15-24	16	Married/cohabitation	None/primary incomplete	<100,000	<100,000	Employed in formal sectors	Primary education	>5	< 4	One	No	Home delivery	Lower	Lower	Never used	No	99	No	99	99	Inaccessible	Strong disagree	Strong agree	Disagree	Disagree	Strong agree	Disagree	Strong agree	Neutral
15-24	21	Married/cohabitation	Secondary school and above	<100,000	<100,000	Employed in formal sectors	Secondary education and above	>5	> or equal 4	One	No	Institution delivery	Highest	Middle/Highest	Never used	No	99	No	99	99	Neutral	Strong disagree	Disagree	Disagree	Strong disagree	Disagree	Strong disagree	Disagree	Strong disagree
25-34	27	Married/cohabitation	Primary education	<100,000	<100,000	Peasants/homemakers	None/primary incomplete	>5	> or equal 4	> 5	No	Home delivery	Lower	Lower	Never used	No	99	No	99	99	Very Inaccessible	Disagree	Disagree	Neutral	Strong disagree	Strong disagree	Disagree	Disagree	Strong disagree
35-45	37	Married/cohabitation	Secondary school and above	>500,000	>=100,000	Employed in formal sectors	Primary education	>5	< 4	Two-five	No	Institution delivery	Lower	Lower	Pumpkin roots (Cucurbita pepo)	Yes	To keep the foetus healthy	No	Traditional birth attendants	Advice from family or community members	Accessible	Disagree	Disagree	Strong disagree	Neutral	Agree	Agree	Disagree	Disagree
15-24	18	Married/cohabitation	Primary education	<100,000	<100,000	Self employed/entrepreneur	Primary education	>5	> or equal 4	> 5	No	Institution delivery	Lower	Lower	Never used	No	99	No	99	99	Neutral	Disagree	Disagree	Strong disagree	Disagree	Strong disagree	Strong disagree	Disagree	Disagree
25-34	26	Divorced/separated/widow	Secondary school and above	>500,000	>=100,000	Employed in formal sectors	Secondary education and above	>5	> or equal 4	Two-five	No	Institution delivery	Lower	Lower	Never used	No	99	No	99	99	Accessible	Neutral	Strong disagree	Disagree	Disagree	Disagree	Strong disagree	Strong disagree	Disagree
15-24	24	Married/cohabitation	Primary education	100,000-500,000	>=100,000	Self employed/entrepreneur	Primary education	>5	< 4	Two-five	No	Institution delivery	Lower	Lower	Pumpkin roots (Cucurbita pepo)	Yes	To relieve pain	No	Traditional birth attendants	Lack of access to modern healthcare facilities	Neutral	Strong disagree	Strong disagree	Disagree	Disagree	Disagree	Disagree	Strong disagree	Disagree
15-24	16	Single	None/primary incomplete	<100,000	<100,000	Peasants/homemakers	Primary education	>5	< 4	> 5	No	Institution delivery	Lower	Lower	Concentrated green or black tea (Camellia sinensis)	Yes	To keep the foetus healthy	Yes	Community health workers	Perceived safety of herbal medicine	Very accessible	Disagree	Disagree	Strong disagree	Strong disagree	Strong disagree	Strong disagree	Disagree	Strong disagree
25-34	31	Married/cohabitation	Primary education	>500,000	>=100,000	Peasants/homemakers	Primary education	>5	< 4	> 5	No	Institution delivery	Lower	Lower	Never used	No	99	No	99	99	Very Inaccessible	Strong disagree	Disagree	Disagree	Disagree	Disagree	Strong disagree	Disagree	Strong disagree
15-24	24	Divorced/separated/widow	Primary education	100,000-500,000	>=100,000	Self employed/entrepreneur	Primary education	>5	< 4	Two-five	No	Institution delivery	Second	Second	Never used	No	99	No	99	99	Very accessible	Agree	Agree	Disagree	Strong disagree	Disagree	Agree	Agree	Agree
35-45	36	Divorced/separated/widow	Primary education	>500,000	>=100,000	Self employed/entrepreneur	Secondary education and above	>5	< 4	Two-five	No	Institution delivery	Lower	Lower	Never used	No	99	No	99	99	Neutral	Neutral	Disagree	Strong disagree	Agree	Disagree	Neutral	Disagree	Disagree
15-24	23	Married/cohabitation	Secondary school and above	>500,000	>=100,000	Peasants/homemakers	Primary education	>5	< 4	Two-five	No	Institution delivery	Middle	Middle/Highest	Never used	No	99	No	99	99	Very accessible	Strong agree	Strong agree	Agree	Disagree	Agree	Agree	Strong agree	Agree
35-45	42	Married/cohabitation	Primary education	<100,000	<100,000	Peasants/homemakers	Primary education	>5	> or equal 4	Two-five	No	Institution delivery	Lower	Lower	Ginger (Zingiber officinale Roscoe)	Yes	To enhance labour	No	Traditional birth attendants	Perceived safety of herbal medicine	Accessible	Agree	Agree	Strong agree	Agree	Neutral	Agree	Agree	Agree
35-45	35	Married/cohabitation	Secondary school and above	100,000-500,000	>=100,000	Employed in formal sectors	Secondary education and above	>5	< 4	Two-five	No	Institution delivery	Middle	Middle/Highest	Never used	No	99	No	99	99	Accessible	Agree	Disagree	Disagree	Disagree	Disagree	Disagree	Disagree	Strong disagree
25-34	27	Married/cohabitation	Primary education	<100,000	<100,000	Employed in formal sectors	Primary education	>5	< 4	> 5	No	Institution delivery	Lower	Lower	Never used	No	99	No	99	99	Accessible	Disagree	Neutral	Neutral	Disagree	Disagree	Strong disagree	Neutral	Disagree
25-34	28	Divorced/separated/widow	Secondary school and above	>500,000	>=100,000	Employed in formal sectors	Secondary education and above	>5	> or equal 4	Two-five	No	Institution delivery	Middle	Middle/Highest	Never used	No	99	No	99	99	Accessible	Disagree	Disagree	Disagree	Strong disagree	Disagree	Strong disagree	Disagree	Strong disagree
15-24	20	Married/cohabitation	Primary education	<100,000	<100,000	Peasants/homemakers	Primary education	>5	> or equal 4	One	No	Institution delivery	Second	Second	Never used	No	99	No	99	99	Very accessible	Disagree	Strong agree	Strong agree	Strong agree	Agree	Agree	Strong agree	Agree
15-24	17	Married/cohabitation	Primary education	<100,000	<100,000	Peasants/homemakers	None/primary incomplete	>5	< 4	One	No	Institution delivery	Lower	Lower	Never used	No	99	No	99	99	Neutral	Strong disagree	Disagree	Strong disagree	Strong disagree	Disagree	Strong disagree	Disagree	Strong disagree
35-45	45	Married/cohabitation	Primary education	<100,000	<100,000	Self employed/entrepreneur	Primary education	>5	< 4	Two-five	No	Institution delivery	Lower	Lower	Pumpkin roots (Cucurbita pepo)	Yes	To keep the foetus healthy	Yes	Family members or relatives	Advice from healthcare providers	Accessible	Disagree	Strong disagree	Strong disagree	Disagree	Disagree	Strong disagree	Strong disagree	Disagree
25-34	32	Divorced/separated/widow	Secondary school and above	100,000-500,000	>=100,000	Employed in formal sectors	Primary education	<or equal 5	< 4	> 5	No	Institution delivery	Lower	Lower	Never used	No	99	No	99	99	Very Inaccessible	Disagree	Strong disagree	Strong disagree	Disagree	Neutral	Disagree	Strong disagree	Disagree
15-24	18	Married/cohabitation	Primary education	100,000-500,000	>=100,000	Self employed/entrepreneur	Primary education	<or equal 5	> or equal 4	One	No	Institution delivery	Lower	Lower	Never used	No	99	No	99	99	Very Inaccessible	Disagree	Agree	Agree	Agree	Agree	Strong agree	Agree	Agree
15-24	22	Divorced/separated/widow	Secondary school and above	<100,000	<100,000	Peasants/homemakers	Primary education	<or equal 5	< 4	Two-five	No	Institution delivery	Second	Second	African spider plant (Cleome gynandra)	Yes	To keep the foetus healthy	No	Family members or relatives	Lack of access to modern healthcare facilities	Very accessible	Neutral	Agree	Agree	Agree	Strong agree	Strong agree	Agree	Neutral
15-24	18	Married/cohabitation	Primary education	<100,000	<100,000	Self employed/entrepreneur	Primary education	>5	< 4	Two-five	No	Institution delivery	Second	Second	Never used	No	99	No	99	99	Very accessible	Agree	Agree	Agree	Agree	Agree	Agree	Agree	Agree
15-24	19	Married/cohabitation	Primary education	<100,000	<100,000	Peasants/homemakers	Primary education	<or equal 5	< 4	> 5	No	Institution delivery	Middle	Middle/Highest	African spider plant (Cleome gynandra)	Yes	To keep the foetus healthy	No	Traditional birth attendants	Perceived safety of herbal medicine	Very Inaccessible	Neutral	Strong agree	Agree	Strong agree	Agree	Agree	Strong agree	Agree
15-24	20	Married/cohabitation	Primary education	<100,000	<100,000	Peasants/homemakers	None/primary incomplete	>5	< 4	Two-five	No	Institution delivery	Lower	Lower	Never used	No	99	No	99	99	Very accessible	Agree	Neutral	Strong agree	Agree	Agree	Agree	Neutral	Agree
15-24	17	Married/cohabitation	Primary education	<100,000	<100,000	Self employed/entrepreneur	Primary education	<or equal 5	< 4	One	No	Institution delivery	Lower	Lower	Never used	No	99	No	99	99	Accessible	Strong disagree	Strong disagree	Strong disagree	Strong disagree	Strong disagree	Strong disagree	Strong disagree	Strong disagree
15-24	15	Married/cohabitation	Primary education	<100,000	<100,000	Peasants/homemakers	Primary education	>5	< 4	> 5	No	Institution delivery	Lower	Lower	African spider plant (Cleome gynandra)	Yes	To enhance labour	No	Family members or relatives	Perceived safety of herbal medicine	Neutral	Strong disagree	Disagree	Disagree	Disagree	Strong disagree	Disagree	Disagree	Strong disagree
15-24	19	Single	None/primary incomplete	100,000-500,000	>=100,000	Peasants/homemakers	Primary education	<or equal 5	< 4	One	No	Institution delivery	Middle	Middle/Highest	Never used	No	99	No	99	99	Very accessible	Strong disagree	Agree	Disagree	Neutral	Neutral	Neutral	Agree	Neutral
15-24	16	Married/cohabitation	Primary education	<100,000	<100,000	Peasants/homemakers	Primary education	<or equal 5	< 4	One	No	Institution delivery	Middle	Middle/Highest	African spider plant (Cleome gynandra)	Yes	To enhance labour	No	Community health workers	Perceived safety of herbal medicine	Neutral	Neutral	Disagree	Agree	Agree	Agree	Neutral	Disagree	Neutral
15-24	18	Single	None/primary incomplete	<100,000	<100,000	Peasants/homemakers	Primary education	<or equal 5	< 4	One	No	Institution delivery	Second	Second	Never used	No	99	No	99	99	Very Inaccessible	Disagree	Strong disagree	Disagree	Neutral	Disagree	Neutral	Strong disagree	Strong disagree
15-24	21	Married/cohabitation	Primary education	100,000-500,000	>=100,000	Employed in formal sectors	Primary education	<or equal 5	> or equal 4	Two-five	No	Institution delivery	Highest	Middle/Highest	African spider plant (Cleome gynandra)	Yes	To keep the foetus healthy	Yes	Family members or relatives	Advice from family or community members	Very accessible	Disagree	Disagree	Strong disagree	Strong disagree	Disagree	Strong disagree	Disagree	Strong disagree
25-34	32	Married/cohabitation	Primary education	100,000-500,000	>=100,000	Peasants/homemakers	Primary education	<or equal 5	< 4	Two-five	No	Institution delivery	Lower	Lower	Pumpkin roots (Cucurbita pepo)	Yes	To relieve pain	Yes	Family members or relatives	Perceived safety of herbal medicine	Accessible	Agree	Strong agree	Agree	Agree	Agree	Agree	Strong agree	Agree
15-24	21	Married/cohabitation	Primary education	<100,000	<100,000	Peasants/homemakers	Secondary education and above	>5	> or equal 4	One	No	Institution delivery	Second	Second	Never used	No	99	No	99	99	Very accessible	Disagree	Strong agree	Disagree	Agree	Strong agree	Neutral	Strong agree	Neutral
15-24	23	Married/cohabitation	None/primary incomplete	<100,000	<100,000	Peasants/homemakers	None/primary incomplete	<or equal 5	< 4	One	No	Institution delivery	Middle	Middle/Highest	Never used	No	99	No	99	99	Very Inaccessible	Agree	Neutral	Agree	Disagree	Neutral	Agree	Neutral	Agree
25-34	25	Married/cohabitation	Primary education	<100,000	<100,000	Peasants/homemakers	Primary education	>5	< 4	One	No	Home delivery	Lower	Lower	Never used	No	99	No	99	99	Accessible	Disagree	Agree	Neutral	Disagree	Disagree	Disagree	Agree	Agree
15-24	20	Married/cohabitation	None/primary incomplete	100,000-500,000	>=100,000	Peasants/homemakers	Primary education	<or equal 5	< 4	> 5	No	Institution delivery	Middle	Middle/Highest	African spider plant (Cleome gynandra)	Yes	To enhance labour	No	Family members or relatives	Perceived safety of herbal medicine	Very Inaccessible	Disagree	Disagree	Strong disagree	Disagree	Disagree	Neutral	Disagree	Strong disagree
25-34	26	Married/cohabitation	Primary education	<100,000	<100,000	Peasants/homemakers	Primary education	<or equal 5	< 4	One	No	Institution delivery	Lower	Lower	Never used	No	99	No	99	99	Inaccessible	Disagree	Agree	Strong disagree	Strong disagree	Disagree	Agree	Agree	Agree
25-34	27	Married/cohabitation	Primary education	<100,000	<100,000	Peasants/homemakers	None/primary incomplete	>5	> or equal 4	Two-five	No	Home delivery	Lower	Lower	African spider plant (Cleome gynandra)	Yes	To enhance labour	Yes	Family members or relatives	Perceived safety of herbal medicine	Neutral	Disagree	Strong agree	Neutral	Agree	Agree	Strong agree	Strong agree	Agree
35-45	38	Married/cohabitation	Primary education	<100,000	<100,000	Peasants/homemakers	None/primary incomplete	>5	< 4	One	No	Home delivery	Lower	Lower	Never used	No	99	No	99	99	Accessible	Disagree	Agree	Disagree	Neutral	Disagree	Neutral	Agree	Agree
15-24	22	Divorced/separated/widow	Primary education	100,000-500,000	>=100,000	Peasants/homemakers	Primary education	<or equal 5	> or equal 4	> 5	No	Institution delivery	Highest	Middle/Highest	Never used	No	99	No	99	99	Accessible	Strong disagree	Agree	Disagree	Neutral	Agree	Neutral	Agree	Disagree
25-34	29	Divorced/separated/widow	Secondary school and above	<100,000	<100,000	Peasants/homemakers	None/primary incomplete	<or equal 5	< 4	One	No	Institution delivery	Lower	Lower	Pumpkin roots (Cucurbita pepo)	Yes	Other (prevent constipation & vomiting)	Yes	Family members or relatives	Cultural beliefs and traditions	Very Inaccessible	Neutral	Agree	Disagree	Agree	Disagree	Agree	Agree	Agree
25-34	31	Married/cohabitation	None/primary incomplete	<100,000	<100,000	Peasants/homemakers	Primary education	>5	> or equal 4	Two-five	Yes	Home delivery	Lower	Lower	African spider plant (Cleome gynandra)	Yes	To enhance labour	Yes	Family members or relatives	Perceived safety of herbal medicine	Very accessible	Strong disagree	Neutral	Agree	Neutral	Agree	Agree	Neutral	Agree
15-24	24	Married/cohabitation	None/primary incomplete	<100,000	<100,000	Peasants/homemakers	Primary education	<or equal 5	< 4	One	Yes	Home delivery	Highest	Middle/Highest	Never used	No	99	No	99	99	Very accessible	Disagree	Disagree	Disagree	Strong disagree	Strong disagree	Strong disagree	Disagree	Disagree
25-34	27	Married/cohabitation	Primary education	<100,000	<100,000	Peasants/homemakers	None/primary incomplete	>5	< 4	> 5	Yes	Institution delivery	Lower	Lower	Never used	No	99	No	99	99	Accessible	Strong disagree	Agree	Neutral	Disagree	Agree	Agree	Agree	Agree
25-34	25	Married/cohabitation	Primary education	<100,000	<100,000	Peasants/homemakers	Secondary education and above	>5	< 4	Two-five	No	Home delivery	Lower	Lower	African spider plant (Cleome gynandra)	Yes	To enhance labour	Yes	Family members or relatives	Perceived safety of herbal medicine	Neutral	Agree	Disagree	Agree	Agree	Strong agree	Strong agree	Disagree	Disagree
35-45	43	Married/cohabitation	Primary education	<100,000	<100,000	Self employed/entrepreneur	None/primary incomplete	>5	> or equal 4	Two-five	Yes	Home delivery	Lower	Lower	African spider plant (Cleome gynandra)	Yes	To enhance labour	Yes	Family members or relatives	Perceived safety of herbal medicine	Very accessible	Neutral	Disagree	Strong disagree	Strong disagree	Strong disagree	Strong disagree	Disagree	Strong disagree
15-24	17	Married/cohabitation	None/primary incomplete	<100,000	<100,000	Employed in formal sectors	Primary education	<or equal 5	< 4	One	No	Institution delivery	Lower	Lower	Never used	No	99	No	99	99	Very accessible	Strong agree	Strong agree	Strong agree	Strong agree	Strong agree	Strong agree	Strong agree	Strong agree
15-24	18	Married/cohabitation	None/primary incomplete	<100,000	<100,000	Peasants/homemakers	Primary education	<or equal 5	> or equal 4	Two-five	Yes	Institution delivery	Lower	Lower	African spider plant (Cleome gynandra)	Yes	To enhance labour	No	Family members or relatives	Perceived effectiveness of herbal medicine	Neutral	Disagree	Agree	Disagree	Neutral	Disagree	Neutral	Agree	Agree
15-24	23	Single	None/primary incomplete	<100,000	<100,000	Peasants/homemakers	Primary education	<or equal 5	< 4	One	No	Home delivery	Lower	Lower	Never used	No	99	No	99	99	Very accessible	Neutral	Strong disagree	Disagree	Disagree	Strong disagree	Strong disagree	Strong disagree	Disagree
25-34	25	Married/cohabitation	Primary education	100,000-500,000	>=100,000	Peasants/homemakers	Primary education	<or equal 5	> or equal 4	Two-five	Yes	Home delivery	Middle	Middle/Highest	Pumpkin roots (Cucurbita pepo)	Yes	To enhance labour	Yes	Family members or relatives	Lack of access to modern healthcare facilities	Accessible	Agree	Disagree	Neutral	Disagree	Disagree	Strong disagree	Disagree	Strong disagree
15-24	16	Single	Primary education	<100,000	<100,000	Peasants/homemakers	None/primary incomplete	<or equal 5	< 4	Two-five	No	Home delivery	Middle	Middle/Highest	Never used	No	99	No	99	99	Inaccessible	Disagree	Disagree	Agree	Agree	Strong agree	Agree	Disagree	Neutral
15-24	23	Married/cohabitation	Primary education	>500,000	>=100,000	Peasants/homemakers	Primary education	>5	< 4	> 5	No	Home delivery	Lower	Lower	Never used	No	99	No	99	99	Very Inaccessible	Disagree	Strong disagree	Disagree	Disagree	Strong disagree	Strong disagree	Strong disagree	Disagree
15-24	24	Single	Primary education	<100,000	<100,000	Peasants/homemakers	Primary education	>5	< 4	Two-five	Yes	Home delivery	Middle	Middle/Highest	African spider plant (Cleome gynandra)	Yes	Other (prevent constipation & vomiting)	No	Community health workers	Cultural beliefs and traditions	Accessible	Agree	Strong agree	Agree	Strong agree	Strong agree	Strong agree	Strong agree	Agree
15-24	17	Married/cohabitation	Primary education	<100,000	<100,000	Peasants/homemakers	None/primary incomplete	>5	< 4	One	No	Institution delivery	Lower	Lower	African spider plant (Cleome gynandra)	Yes	To enhance labour	Yes	Family members or relatives	Lack of access to modern healthcare facilities	Very Inaccessible	Neutral	Agree	Disagree	Strong agree	Agree	Agree	Agree	Strong agree
15-24	21	Married/cohabitation	Secondary school and above	<100,000	<100,000	Peasants/homemakers	Primary education	>5	< 4	Two-five	No	Institution delivery	Lower	Lower	Never used	No	99	No	99	99	Neutral	Neutral	Neutral	Agree	Agree	Agree	Disagree	Neutral	Agree
35-45	39	Divorced/separated/widow	Secondary school and above	100,000-500,000	>=100,000	Self employed/entrepreneur	Primary education	<or equal 5	< 4	> 5	No	Home delivery	Middle	Middle/Highest	Never used	No	99	No	99	99	Accessible	Disagree	Agree	Agree	Disagree	Agree	Agree	Agree	Agree
15-24	20	Married/cohabitation	Primary education	<100,000	<100,000	Peasants/homemakers	Primary education	<or equal 5	> or equal 4	One	No	Institution delivery	Second	Second	Never used	No	99	No	99	99	Very accessible	Agree	Neutral	Agree	Disagree	Neutral	Disagree	Neutral	Disagree
35-45	43	Divorced/separated/widow	Secondary school and above	>500,000	>=100,000	Employed in formal sectors	Secondary education and above	<or equal 5	< 4	Two-five	No	Institution delivery	Middle	Middle/Highest	African spider plant (Cleome gynandra)	Yes	To keep the foetus healthy	Yes	Family members or relatives	Perceived effectiveness of herbal medicine	Very accessible	Disagree	Strong agree	Strong disagree	Disagree	Strong disagree	Agree	Strong agree	Agree
15-24	19	Married/cohabitation	Primary education	<100,000	<100,000	Peasants/homemakers	None/primary incomplete	>5	< 4	One	No	Institution delivery	Lower	Lower	Never used	No	99	No	99	99	Neutral	Disagree	Disagree	Neutral	Disagree	Disagree	Neutral	Disagree	Disagree
15-24	19	Single	Primary education	100,000-500,000	>=100,000	Self employed/entrepreneur	Primary education	>5	> or equal 4	> 5	No	Institution delivery	Lower	Lower	Never used	No	99	No	99	99	Very Inaccessible	Disagree	Disagree	Agree	Neutral	Agree	Agree	Disagree	Agree
35-45	36	Married/cohabitation	Primary education	<100,000	<100,000	Peasants/homemakers	Primary education	>5	> or equal 4	Two-five	No	Institution delivery	Second	Second	Never used	No	99	No	99	99	Neutral	Strong agree	Strong agree	Strong agree	Strong agree	Strong agree	Strong agree	Strong agree	Strong agree
15-24	24	Married/cohabitation	Primary education	<100,000	<100,000	Peasants/homemakers	Primary education	>5	< 4	One	No	Institution delivery	Second	Second	Never used	No	99	No	99	99	Inaccessible	Strong disagree	Strong disagree	Strong disagree	Strong disagree	Disagree	Disagree	Strong disagree	Strong disagree
35-45	35	Married/cohabitation	Primary education	<100,000	<100,000	Peasants/homemakers	None/primary incomplete	>5	< 4	Two-five	No	Institution delivery	Lower	Lower	African spider plant (Cleome gynandra)	Yes	To enhance labour	No	Family members or relatives	Perceived safety of herbal medicine	Neutral	Neutral	Strong agree	Disagree	Disagree	Disagree	Strong agree	Strong agree	Agree
15-24	23	Married/cohabitation	Primary education	<100,000	<100,000	Peasants/homemakers	Primary education	>5	> or equal 4	Two-five	No	Institution delivery	Second	Second	Never used	No	99	No	99	99	Very accessible	Agree	Strong agree	Agree	Agree	Strong agree	Agree	Strong agree	Strong agree
25-34	29	Divorced/separated/widow	Secondary school and above	100,000-500,000	>=100,000	Employed in formal sectors	Secondary education and above	>5	< 4	Two-five	No	Institution delivery	Middle	Middle/Highest	Never used	No	99	No	99	99	Accessible	Disagree	Disagree	Neutral	Disagree	Neutral	Agree	Disagree	Disagree
25-34	28	Married/cohabitation	Primary education	<100,000	<100,000	Employed in formal sectors	Primary education	>5	> or equal 4	Two-five	No	Institution delivery	Second	Second	Never used	No	99	No	99	99	Very accessible	Disagree	Disagree	Agree	Agree	Disagree	Agree	Disagree	Disagree
15-24	18	Single	None/primary incomplete	<100,000	<100,000	Peasants/homemakers	None/primary incomplete	>5	> or equal 4	> 5	No	Institution delivery	Second	Second	Never used	No	99	No	99	99	Inaccessible	Agree	Strong agree	Strong agree	Neutral	Agree	Agree	Strong agree	Disagree
25-34	25	Married/cohabitation	Primary education	<100,000	<100,000	Peasants/homemakers	None/primary incomplete	>5	< 4	Two-five	No	Institution delivery	Lower	Lower	Never used	No	99	No	99	99	Inaccessible	Neutral	Disagree	Disagree	Disagree	Disagree	Disagree	Disagree	Strong disagree
25-34	27	Married/cohabitation	Secondary school and above	<100,000	<100,000	Self employed/entrepreneur	Secondary education and above	<or equal 5	> or equal 4	Two-five	No	Institution delivery	Lower	Lower	African spider plant (Cleome gynandra)	Yes	To keep the foetus healthy	No	Community health workers	Perceived safety of herbal medicine	Accessible	Strong disagree	Strong disagree	Strong disagree	Strong agree	Strong disagree	Strong disagree	Strong disagree	Strong disagree
15-24	21	Single	Primary education	<100,000	<100,000	Peasants/homemakers	Primary education	<or equal 5	< 4	Two-five	No	Institution delivery	Second	Second	African spider plant (Cleome gynandra)	Yes	To keep the foetus healthy	Yes	Family members or relatives	Perceived safety of herbal medicine	Inaccessible	Agree	Strong agree	Neutral	Strong agree	Agree	Agree	Strong agree	Agree
15-24	18	Married/cohabitation	Primary education	<100,000	<100,000	Peasants/homemakers	Primary education	<or equal 5	> or equal 4	One	No	Institution delivery	Lower	Lower	Never used	No	99	No	99	99	Inaccessible	Agree	Disagree	Strong agree	Agree	Strong agree	Agree	Disagree	Disagree
15-24	24	Married/cohabitation	Primary education	>500,000	>=100,000	Peasants/homemakers	None/primary incomplete	<or equal 5	> or equal 4	Two-five	No	Institution delivery	Second	Second	Never used	No	99	No	99	99	Very accessible	Agree	Agree	Neutral	Neutral	Neutral	Agree	Agree	Disagree
15-24	21	Single	Primary education	<100,000	<100,000	Employed in formal sectors	Primary education	<or equal 5	< 4	One	No	Institution delivery	Lower	Lower	Never used	No	99	No	99	99	Very accessible	Agree	Strong agree	Neutral	Neutral	Agree	Strong agree	Strong agree	Disagree
25-34	28	Divorced/separated/widow	Secondary school and above	100,000-500,000	>=100,000	Peasants/homemakers	Primary education	<or equal 5	> or equal 4	Two-five	No	Institution delivery	Lower	Lower	African spider plant (Cleome gynandra)	Yes	Other (prevent constipation & vomiting)	No	Family members or relatives	Lack of access to modern healthcare facilities	Inaccessible	Agree	Strong agree	Agree	Neutral	Agree	Agree	Strong agree	Disagree
15-24	17	Married/cohabitation	Primary education	<100,000	<100,000	Peasants/homemakers	None/primary incomplete	<or equal 5	> or equal 4	Two-five	No	Institution delivery	Second	Second	Never used	No	99	No	99	99	Accessible	Disagree	Neutral	Disagree	Disagree	Disagree	Neutral	Neutral	Disagree
15-24	23	Married/cohabitation	Primary education	<100,000	<100,000	Peasants/homemakers	Primary education	<or equal 5	< 4	> 5	No	Institution delivery	Second	Second	African spider plant (Cleome gynandra)	Yes	To enhance labour	No	Family members or relatives	Cultural beliefs and traditions	Very accessible	Agree	Agree	Agree	Disagree	Agree	Disagree	Agree	Disagree
25-34	26	Married/cohabitation	Primary education	<100,000	<100,000	Peasants/homemakers	None/primary incomplete	>5	< 4	One	No	Institution delivery	Lower	Lower	Never used	No	99	No	99	99	Accessible	Neutral	Agree	Disagree	Agree	Strong disagree	Agree	Agree	Agree
25-34	30	Married/cohabitation	Primary education	<100,000	<100,000	Self employed/entrepreneur	Primary education	>5	< 4	One	No	Institution delivery	Lower	Lower	Never used	No	99	No	99	99	Very Inaccessible	Disagree	Strong agree	Disagree	Strong agree	Agree	Agree	Strong agree	Strong agree
35-45	35	Married/cohabitation	Primary education	<100,000	<100,000	Peasants/homemakers	Primary education	>5	> or equal 4	One	No	Institution delivery	Lower	Lower	Never used	No	99	No	99	99	Neutral	Strong agree	Strong agree	Disagree	Strong agree	Strong agree	Agree	Strong agree	Agree
25-34	30	Married/cohabitation	None/primary incomplete	<100,000	<100,000	Peasants/homemakers	Primary education	>5	> or equal 4	> 5	No	Institution delivery	Lower	Lower	Never used	No	99	No	99	99	Accessible	Disagree	Neutral	Neutral	Disagree	Neutral	Disagree	Neutral	Disagree
35-45	41	Divorced/separated/widow	Primary education	<100,000	<100,000	Peasants/homemakers	Secondary education and above	>5	> or equal 4	> 5	No	Institution delivery	Lower	Lower	African spider plant (Cleome gynandra)	Yes	To enhance labour	No	Community health workers	Perceived safety of herbal medicine	Accessible	Agree	Disagree	Disagree	Disagree	Agree	Neutral	Disagree	Disagree
15-24	21	Married/cohabitation	Primary education	<100,000	<100,000	Peasants/homemakers	Primary education	>5	> or equal 4	Two-five	No	Institution delivery	Lower	Lower	Never used	No	99	No	99	99	Accessible	Disagree	Agree	Disagree	Agree	Agree	Agree	Agree	Agree
25-34	28	Married/cohabitation	Primary education	<100,000	<100,000	Self employed/entrepreneur	Primary education	<or equal 5	< 4	Two-five	No	Institution delivery	Lower	Lower	African spider plant (Cleome gynandra)	Yes	To enhance labour	No	Family members or relatives	Perceived safety of herbal medicine	Neutral	Neutral	Neutral	Neutral	Neutral	Neutral	Neutral	Neutral	Neutral
15-24	23	Married/cohabitation	Secondary school and above	100,000-500,000	>=100,000	Peasants/homemakers	Primary education	>5	< 4	Two-five	No	Institution delivery	Second	Second	Never used	No	99	No	99	99	Neutral	Disagree	Neutral	Disagree	Agree	Strong disagree	Agree	Neutral	Agree
15-24	16	Married/cohabitation	None/primary incomplete	<100,000	<100,000	Peasants/homemakers	Primary education	>5	< 4	> 5	No	Institution delivery	Lower	Lower	African spider plant (Cleome gynandra)	Yes	Other (prevent constipation & vomiting)	No	Family members or relatives	Cultural beliefs and traditions	Very accessible	Disagree	Neutral	Disagree	Strong agree	Strong agree	Agree	Neutral	Agree
25-34	29	Married/cohabitation	Primary education	<100,000	<100,000	Peasants/homemakers	Primary education	<or equal 5	< 4	Two-five	No	Institution delivery	Lower	Lower	African spider plant (Cleome gynandra)	Yes	To enhance labour	No	Community health workers	Perceived safety of herbal medicine	Very accessible	Disagree	Strong agree	Disagree	Strong agree	Disagree	Agree	Strong agree	Strong agree
15-24	20	Married/cohabitation	Primary education	<100,000	<100,000	Peasants/homemakers	None/primary incomplete	>5	< 4	One	No	Institution delivery	Lower	Lower	African spider plant (Cleome gynandra)	Yes	Other (prevent constipation & vomiting)	No	Other	Cultural beliefs and traditions	Very accessible	Disagree	Strong agree	Disagree	Disagree	Agree	Agree	Strong agree	Strong agree
15-24	18	Married/cohabitation	Primary education	<100,000	<100,000	Peasants/homemakers	Secondary education and above	<or equal 5	< 4	One	No	Institution delivery	Lower	Lower	Never used	No	99	No	99	99	Very accessible	Disagree	Strong agree	Disagree	Disagree	Disagree	Strong disagree	Strong agree	Agree
35-45	36	Divorced/separated/widow	Primary education	<100,000	<100,000	Employed in formal sectors	Primary education	<or equal 5	< 4	One	No	Institution delivery	Lower	Lower	Never used	No	99	No	99	99	Accessible	Agree	Strong agree	Agree	Strong agree	Agree	Agree	Strong agree	Agree
15-24	19	Single	Primary education	<100,000	<100,000	Peasants/homemakers	None/primary incomplete	<or equal 5	< 4	One	No	Institution delivery	Lower	Lower	African spider plant (Cleome gynandra)	Yes	To enhance labour	No	Other	Advice from healthcare providers	Very accessible	Disagree	Disagree	Disagree	Agree	Neutral	Disagree	Disagree	Neutral
15-24	24	Married/cohabitation	Primary education	<100,000	<100,000	Peasants/homemakers	Primary education	<or equal 5	< 4	> 5	No	Institution delivery	Middle	Middle/Highest	African spider plant (Cleome gynandra)	Yes	To enhance labour	No	Family members or relatives	Perceived safety of herbal medicine	Very accessible	Disagree	Disagree	Disagree	Agree	Disagree	Agree	Disagree	Agree
15-24	24	Married/cohabitation	Primary education	<100,000	<100,000	Peasants/homemakers	Primary education	>5	> or equal 4	Two-five	No	Institution delivery	Lower	Lower	Never used	No	99	No	99	99	Very accessible	Disagree	Agree	Disagree	Agree	Neutral	Agree	Agree	Agree
35-45	38	Married/cohabitation	Primary education	100,000-500,000	>=100,000	Self employed/entrepreneur	Primary education	<or equal 5	> or equal 4	> 5	No	Institution delivery	Lower	Lower	Pumpkin roots (Cucurbita pepo)	Yes	To enhance labour	No	Family members or relatives	Perceived safety of herbal medicine	Accessible	Disagree	Strong agree	Disagree	Agree	Agree	Disagree	Strong agree	Disagree
15-24	21	Married/cohabitation	Primary education	>500,000	>=100,000	Peasants/homemakers	None/primary incomplete	<or equal 5	< 4	Two-five	No	Institution delivery	Second	Second	African spider plant (Cleome gynandra)	Yes	To enhance labour	No	Other	Cultural beliefs and traditions	Very Inaccessible	Disagree	Agree	Neutral	Agree	Agree	Agree	Agree	Disagree
25-34	31	Married/cohabitation	Primary education	<100,000	<100,000	Peasants/homemakers	Primary education	>5	< 4	One	No	Institution delivery	Lower	Lower	Never used	No	99	No	99	99	Accessible	Disagree	Agree	Strong disagree	Agree	Agree	Neutral	Agree	Neutral
15-24	24	Married/cohabitation	Primary education	<100,000	<100,000	Peasants/homemakers	Secondary education and above	>5	< 4	One	No	Institution delivery	Second	Second	Never used	No	99	No	99	99	Very accessible	Neutral	Neutral	Disagree	Neutral	Neutral	Neutral	Neutral	Neutral
15-24	22	Married/cohabitation	Secondary school and above	<100,000	<100,000	Peasants/homemakers	Primary education	<or equal 5	> or equal 4	One	No	Institution delivery	Lower	Lower	Pumpkin roots (Cucurbita pepo)	Yes	To enhance labour	No	Other	Perceived safety of herbal medicine	Neutral	Disagree	Agree	Disagree	Neutral	Neutral	Agree	Agree	Agree
15-24	24	Married/cohabitation	Primary education	<100,000	<100,000	Peasants/homemakers	Primary education	>5	< 4	Two-five	No	Institution delivery	Lower	Lower	African spider plant (Cleome gynandra)	Yes	To enhance labour	No	Family members or relatives	Perceived safety of herbal medicine	Very accessible	Disagree	Disagree	Agree	Disagree	Strong disagree	Disagree	Disagree	Agree
35-45	45	Divorced/separated/widow	Primary education	<100,000	<100,000	Peasants/homemakers	Primary education	<or equal 5	> or equal 4	> 5	No	Institution delivery	Lower	Lower	African spider plant (Cleome gynandra)	Yes	To enhance labour	No	Family members or relatives	Perceived safety of herbal medicine	Accessible	Disagree	Agree	Disagree	Agree	Disagree	Disagree	Agree	Agree
25-34	25	Married/cohabitation	Primary education	<100,000	<100,000	Peasants/homemakers	None/primary incomplete	<or equal 5	> or equal 4	One	No	Institution delivery	Lower	Lower	Never used	No	99	No	99	99	Very accessible	Disagree	Neutral	Disagree	Agree	Disagree	Neutral	Neutral	Agree
15-24	24	Married/cohabitation	Primary education	>500,000	>=100,000	Peasants/homemakers	None/primary incomplete	>5	> or equal 4	Two-five	No	Institution delivery	Lower	Lower	Never used	No	99	No	99	99	Very Inaccessible	Strong disagree	Disagree	Neutral	Neutral	Disagree	Disagree	Disagree	Disagree
15-24	23	Married/cohabitation	Primary education	<100,000	<100,000	Peasants/homemakers	Primary education	>5	< 4	One	No	Institution delivery	Lower	Lower	Never used	No	99	No	99	99	Neutral	Neutral	Disagree	Neutral	Disagree	Disagree	Disagree	Disagree	Disagree
15-24	24	Married/cohabitation	Secondary school and above	<100,000	<100,000	Peasants/homemakers	Secondary education and above	>5	< 4	Two-five	Yes	Institution delivery	Lower	Lower	African spider plant (Cleome gynandra)	Yes	To enhance labour	No	Family members or relatives	Cultural beliefs and traditions	Very accessible	Disagree	Agree	Disagree	Disagree	Disagree	Agree	Agree	Agree
15-24	22	Married/cohabitation	Primary education	<100,000	<100,000	Employed in formal sectors	Primary education	>5	< 4	> 5	No	Institution delivery	Second	Second	Never used	No	99	No	99	99	Neutral	Neutral	Agree	Disagree	Agree	Neutral	Neutral	Agree	Agree
15-24	18	Married/cohabitation	Primary education	100,000-500,000	>=100,000	Self employed/entrepreneur	None/primary incomplete	>5	< 4	One	No	Institution delivery	Highest	Middle/Highest	Never used	No	99	No	99	99	Very accessible	Neutral	Agree	Disagree	Strong agree	Disagree	Disagree	Agree	Disagree
15-24	24	Married/cohabitation	None/primary incomplete	<100,000	<100,000	Peasants/homemakers	Primary education	>5	< 4	Two-five	No	Institution delivery	Highest	Middle/Highest	Never used	No	99	No	99	99	Accessible	Disagree	Agree	Neutral	Strong agree	Disagree	Agree	Agree	Strong agree
15-24	19	Married/cohabitation	Primary education	<100,000	<100,000	Peasants/homemakers	Primary education	>5	< 4	One	Yes	Institution delivery	Highest	Middle/Highest	African spider plant (Cleome gynandra)	Yes	To relieve pain	No	Family members or relatives	Lack of access to modern healthcare facilities	Very accessible	Disagree	Neutral	Disagree	Disagree	Disagree	Neutral	Neutral	Neutral
25-34	26	Married/cohabitation	Primary education	<100,000	<100,000	Self employed/entrepreneur	None/primary incomplete	>5	< 4	Two-five	No	Institution delivery	Lower	Lower	Never used	No	99	No	99	99	Accessible	Neutral	Neutral	Disagree	Agree	Disagree	Agree	Neutral	Disagree
15-24	24	Married/cohabitation	Primary education	100,000-500,000	>=100,000	Self employed/entrepreneur	Primary education	>5	< 4	Two-five	No	Institution delivery	Second	Second	African spider plant (Cleome gynandra)	Yes	To keep the foetus healthy	No	Family members or relatives	Lack of access to modern healthcare facilities	Neutral	Neutral	Disagree	Neutral	Neutral	Disagree	Neutral	Disagree	Disagree
25-34	28	Married/cohabitation	Secondary school and above	>500,000	>=100,000	Employed in formal sectors	Secondary education and above	>5	> or equal 4	One	No	Institution delivery	Lower	Lower	Never used	No	99	No	99	99	Very Inaccessible	Strong disagree	Neutral	Strong disagree	Strong agree	Strong disagree	Strong disagree	Neutral	Disagree
25-34	25	Single	Secondary school and above	>500,000	>=100,000	Employed in formal sectors	Secondary education and above	>5	< 4	One	No	Institution delivery	Middle	Middle/Highest	Never used	No	99	No	99	99	Very accessible	Neutral	Strong agree	Disagree	Disagree	Disagree	Disagree	Strong agree	Agree
25-34	29	Married/cohabitation	Secondary school and above	>500,000	>=100,000	Employed in formal sectors	Secondary education and above	>5	> or equal 4	Two-five	No	Institution delivery	Lower	Lower	Never used	No	99	No	99	99	Neutral	Strong disagree	Strong disagree	Strong disagree	Strong agree	Strong disagree	Strong disagree	Strong disagree	Disagree
25-34	26	Single	Secondary school and above	100,000-500,000	>=100,000	Employed in formal sectors	Secondary education and above	>5	> or equal 4	> 5	No	Institution delivery	Lower	Lower	Never used	No	99	No	99	99	Inaccessible	Strong disagree	Agree	Strong disagree	Agree	Disagree	Disagree	Agree	Neutral
25-34	33	Married/cohabitation	Secondary school and above	>500,000	>=100,000	Employed in formal sectors	Secondary education and above	>5	> or equal 4	Two-five	Yes	Institution delivery	Middle	Middle/Highest	African spider plant (Cleome gynandra)	Yes	To enhance labour	No	Family members or relatives	Perceived safety of herbal medicine	Accessible	Disagree	Neutral	Disagree	Neutral	Neutral	Neutral	Neutral	Neutral
25-34	25	Single	Secondary school and above	>500,000	>=100,000	Employed in formal sectors	Secondary education and above	>5	< 4	One	No	Institution delivery	Middle	Middle/Highest	Never used	No	99	No	99	99	Very Inaccessible	Disagree	Disagree	Neutral	Disagree	Disagree	Disagree	Disagree	Disagree
15-24	24	Single	Secondary school and above	100,000-500,000	>=100,000	Employed in formal sectors	Secondary education and above	>5	> or equal 4	Two-five	No	Institution delivery	Highest	Middle/Highest	Never used	No	99	No	99	99	Neutral	Disagree	Disagree	Strong disagree	Strong agree	Disagree	Disagree	Disagree	Neutral
15-24	24	Single	Primary education	100,000-500,000	>=100,000	Self employed/entrepreneur	Primary education	>5	> or equal 4	> 5	No	Institution delivery	Second	Second	Pumpkin roots (Cucurbita pepo)	Yes	To enhance labour	No	Traditional birth attendants	Perceived effectiveness of herbal medicine	Inaccessible	Disagree	Strong disagree	Disagree	Neutral	Neutral	Disagree	Strong disagree	Neutral
25-34	27	Married/cohabitation	Primary education	<100,000	<100,000	Employed in formal sectors	Secondary education and above	>5	> or equal 4	Two-five	No	Institution delivery	Lower	Lower	African spider plant (Cleome gynandra)	Yes	To enhance labour	No	Family members or relatives	Lack of access to modern healthcare facilities	Very Inaccessible	Strong disagree	Neutral	Strong disagree	Agree	Neutral	Neutral	Neutral	Neutral
15-24	21	Married/cohabitation	None/primary incomplete	<100,000	<100,000	Peasants/homemakers	Primary education	<or equal 5	< 4	One	No	Home delivery	Middle	Middle/Highest	Pumpkin roots (Cucurbita pepo)	Yes	To enhance labour	No	Family members or relatives	Perceived safety of herbal medicine	Very Inaccessible	Disagree	Neutral	Disagree	Strong agree	Disagree	Disagree	Neutral	Disagree
15-24	19	Single	Primary education	<100,000	<100,000	Peasants/homemakers	Primary education	>5	> or equal 4	One	No	Institution delivery	Lower	Lower	Never used	No	99	No	99	99	Neutral	Disagree	Neutral	Disagree	Strong agree	Disagree	Neutral	Neutral	Disagree
35-45	38	Married/cohabitation	Primary education	100,000-500,000	>=100,000	Self employed/entrepreneur	Primary education	>5	< 4	> 5	No	Home delivery	Middle	Middle/Highest	Pumpkin roots (Cucurbita pepo)	Yes	Other (prevent constipation & vomiting)	No	Family members or relatives	Perceived safety of herbal medicine	Very Inaccessible	Strong disagree	Neutral	Disagree	Agree	Neutral	Disagree	Neutral	Neutral
25-34	25	Single	Primary education	<100,000	<100,000	Self employed/entrepreneur	None/primary incomplete	>5	< 4	One	No	Institution delivery	Lower	Lower	Never used	No	99	No	99	99	Accessible	Disagree	Disagree	Strong disagree	Agree	Disagree	Agree	Disagree	Disagree
15-24	24	Married/cohabitation	None/primary incomplete	<100,000	<100,000	Peasants/homemakers	Primary education	<or equal 5	< 4	Two-five	No	Home delivery	Middle	Middle/Highest	Never used	No	99	No	99	99	Very accessible	Strong disagree	Disagree	Strong disagree	Agree	Disagree	Disagree	Disagree	Disagree
15-24	17	Single	Primary education	<100,000	<100,000	Peasants/homemakers	Primary education	>5	> or equal 4	Two-five	No	Institution delivery	Lower	Lower	Never used	No	99	No	99	99	Very accessible	Disagree	Agree	Disagree	Disagree	Disagree	Disagree	Agree	Disagree
15-24	22	Single	Primary education	<100,000	<100,000	Peasants/homemakers	None/primary incomplete	<or equal 5	< 4	> 5	No	Home delivery	Middle	Middle/Highest	Never used	No	99	No	99	99	Neutral	Disagree	Agree	Disagree	Strong agree	Disagree	Neutral	Agree	Agree
15-24	19	Married/cohabitation	Primary education	>500,000	>=100,000	Peasants/homemakers	Primary education	<or equal 5	< 4	One	No	Home delivery	Middle	Middle/Highest	African spider plant (Cleome gynandra)	Yes	To enhance labour	No	Family members or relatives	Lack of access to modern healthcare facilities	Very accessible	Disagree	Disagree	Strong disagree	Strong agree	Neutral	Agree	Disagree	Disagree
25-34	30	Married/cohabitation	Primary education	<100,000	<100,000	Self employed/entrepreneur	Primary education	<or equal 5	< 4	One	No	Institution delivery	Lower	Lower	African spider plant (Cleome gynandra)	Yes	To enhance labour	No	Family members or relatives	Advice from healthcare providers	Very Inaccessible	Disagree	Disagree	Strong disagree	Disagree	Agree	Neutral	Disagree	Disagree
15-24	24	Married/cohabitation	Primary education	<100,000	<100,000	Peasants/homemakers	Primary education	<or equal 5	> or equal 4	Two-five	No	Institution delivery	Second	Second	Never used	No	99	No	99	99	Accessible	Disagree	Agree	Disagree	Strong agree	Disagree	Neutral	Agree	Neutral
15-24	19	Single	Primary education	<100,000	<100,000	Peasants/homemakers	Primary education	<or equal 5	< 4	One	No	Institution delivery	Lower	Lower	African spider plant (Cleome gynandra)	Yes	To enhance labour	No	Family members or relatives	Cultural beliefs and traditions	Very accessible	Disagree	Agree	Disagree	Disagree	Neutral	Disagree	Agree	Agree
35-45	36	Divorced/separated/widow	Secondary school and above	100,000-500,000	>=100,000	Self employed/entrepreneur	Secondary education and above	>5	< 4	> 5	No	Home delivery	Middle	Middle/Highest	Never used	No	99	No	99	99	Accessible	Agree	Neutral	Neutral	Agree	Neutral	Neutral	Neutral	Agree
25-34	28	Married/cohabitation	Primary education	<100,000	<100,000	Peasants/homemakers	None/primary incomplete	>5	> or equal 4	Two-five	No	Institution delivery	Lower	Lower	Never used	No	99	No	99	99	Accessible	Neutral	Agree	Agree	Agree	Agree	Neutral	Agree	Agree
15-24	24	Married/cohabitation	Primary education	<100,000	<100,000	Peasants/homemakers	Primary education	>5	> or equal 4	One	No	Institution delivery	Highest	Middle/Highest	Never used	No	99	No	99	99	Very accessible	Disagree	Agree	Disagree	Strong agree	Neutral	Disagree	Agree	Agree
25-34	26	Married/cohabitation	Primary education	100,000-500,000	>=100,000	Peasants/homemakers	None/primary incomplete	>5	< 4	Two-five	No	Institution delivery	Lower	Lower	Never used	No	99	No	99	99	Neutral	Neutral	Neutral	Disagree	Neutral	Disagree	Disagree	Neutral	Agree
15-24	21	Single	Secondary school and above	<100,000	<100,000	Peasants/homemakers	Primary education	>5	> or equal 4	One	No	Institution delivery	Lower	Lower	African spider plant (Cleome gynandra)	Yes	To enhance labour	No	Family members or relatives	Perceived safety of herbal medicine	Neutral	Strong disagree	Strong disagree	Disagree	Neutral	Neutral	Disagree	Strong disagree	Disagree
35-45	37	Married/cohabitation	Secondary school and above	>500,000	>=100,000	Employed in formal sectors	Primary education	>5	> or equal 4	Two-five	No	Institution delivery	Lower	Lower	Never used	No	99	No	99	99	Accessible	Disagree	Disagree	Disagree	Agree	Agree	Agree	Disagree	Disagree
15-24	19	Married/cohabitation	Primary education	<100,000	<100,000	Peasants/homemakers	Primary education	>5	> or equal 4	One	No	Institution delivery	Lower	Lower	Never used	No	99	No	99	99	Very accessible	Disagree	Agree	Disagree	Agree	Strong agree	Agree	Agree	Neutral
25-34	33	Married/cohabitation	Primary education	100,000-500,000	>=100,000	Employed in formal sectors	Primary education	>5	< 4	Two-five	No	Institution delivery	Lower	Lower	African spider plant (Cleome gynandra)	Yes	To enhance labour	No	Community health workers	Perceived safety of herbal medicine	Accessible	Disagree	Disagree	Strong disagree	Disagree	Strong disagree	Neutral	Disagree	Neutral
25-34	28	Married/cohabitation	Primary education	<100,000	<100,000	Peasants/homemakers	Primary education	>5	> or equal 4	Two-five	No	Home delivery	Middle	Middle/Highest	Never used	No	99	No	99	99	Very Inaccessible	Disagree	Agree	Disagree	Agree	Disagree	Agree	Agree	Strong agree
15-24	23	Married/cohabitation	Primary education	<100,000	<100,000	Peasants/homemakers	Primary education	>5	< 4	Two-five	No	Home delivery	Middle	Middle/Highest	Pumpkin roots (Cucurbita pepo)	Yes	To enhance labour	No	Community health workers	Perceived safety of herbal medicine	Very accessible	Strong disagree	Strong disagree	Disagree	Disagree	Disagree	Disagree	Strong disagree	Strong disagree
25-34	27	Married/cohabitation	None/primary incomplete	<100,000	<100,000	Peasants/homemakers	Primary education	>5	> or equal 4	Two-five	No	Institution delivery	Highest	Middle/Highest	Pumpkin roots (Cucurbita pepo)	Yes	To keep the foetus healthy	No	Traditional birth attendants	Advice from family or community members	Accessible	Neutral	Disagree	Disagree	Strong agree	Strong disagree	Disagree	Disagree	Strong disagree
15-24	20	Married/cohabitation	Primary education	<100,000	<100,000	Peasants/homemakers	Primary education	>5	< 4	> 5	No	Institution delivery	Second	Second	African spider plant (Cleome gynandra)	Yes	To enhance labour	No	Family members or relatives	Advice from family or community members	Inaccessible	Disagree	Agree	Neutral	Agree	Neutral	Neutral	Agree	Agree
15-24	24	Single	Secondary school and above	100,000-500,000	>=100,000	Self employed/entrepreneur	Primary education	>5	> or equal 4	Two-five	No	Institution delivery	Middle	Middle/Highest	Pumpkin roots (Cucurbita pepo)	Yes	To enhance labour	No	Family members or relatives	Cultural beliefs and traditions	Very accessible	Agree	Agree	Agree	Agree	Strong agree	Agree	Agree	Neutral
15-24	21	Married/cohabitation	Primary education	<100,000	<100,000	Employed in formal sectors	Secondary education and above	>5	> or equal 4	Two-five	No	Home delivery	Middle	Middle/Highest	Never used	No	99	No	99	99	Very accessible	Agree	Neutral	Strong agree	Agree	Agree	Agree	Neutral	Disagree
35-45	45	Married/cohabitation	Primary education	<100,000	<100,000	Peasants/homemakers	Primary education	>5	> or equal 4	> 5	No	Home delivery	Second	Second	African spider plant (Cleome gynandra)	Yes	To enhance labour	No	Family members or relatives	Perceived safety of herbal medicine	Accessible	Agree	Neutral	Agree	Neutral	Agree	Agree	Neutral	Agree
35-45	39	Married/cohabitation	Primary education	<100,000	<100,000	Peasants/homemakers	None/primary incomplete	>5	> or equal 4	> 5	No	Institution delivery	Lower	Lower	Never used	No	99	No	99	99	Very accessible	Agree	Agree	Agree	Strong agree	Disagree	Agree	Agree	Agree
15-24	23	Married/cohabitation	Primary education	100,000-500,000	>=100,000	Peasants/homemakers	Primary education	>5	< 4	Two-five	No	Home delivery	Second	Second	African spider plant (Cleome gynandra)	Yes	To enhance labour	No	Family members or relatives	Perceived safety of herbal medicine	Very accessible	Agree	Agree	Agree	Strong disagree	Disagree	Disagree	Agree	Disagree
15-24	17	Married/cohabitation	Primary education	<100,000	<100,000	Peasants/homemakers	Primary education	>5	> or equal 4	One	No	Institution delivery	Lower	Lower	Never used	No	99	No	99	99	Very accessible	Disagree	Neutral	Agree	Disagree	Agree	Agree	Neutral	Agree
15-24	16	Married/cohabitation	Primary education	>500,000	>=100,000	Peasants/homemakers	Primary education	>5	> or equal 4	> 5	No	Home delivery	Second	Second	Never used	No	99	No	99	99	Very accessible	Disagree	Neutral	Strong disagree	Neutral	Agree	Disagree	Neutral	Disagree
25-34	33	Married/cohabitation	Primary education	<100,000	<100,000	Peasants/homemakers	None/primary incomplete	>5	< 4	One	No	Institution delivery	Lower	Lower	Never used	No	99	No	99	99	Accessible	Neutral	Strong disagree	Disagree	Neutral	Disagree	Strong disagree	Strong disagree	Strong disagree
15-24	22	Married/cohabitation	Primary education	<100,000	<100,000	Peasants/homemakers	Secondary education and above	>5	> or equal 4	> 5	No	Home delivery	Second	Second	Never used	No	99	No	99	99	Very accessible	Strong disagree	Agree	Strong disagree	Strong agree	Strong agree	Agree	Agree	Strong agree
25-34	25	Married/cohabitation	Primary education	<100,000	<100,000	Peasants/homemakers	Primary education	>5	> or equal 4	One	No	Home delivery	Second	Second	Never used	No	99	No	99	99	Very accessible	Strong disagree	Agree	Disagree	Agree	Strong agree	Agree	Agree	Agree
35-45	36	Divorced/separated/widow	Secondary school and above	>500,000	>=100,000	Employed in formal sectors	Primary education	>5	> or equal 4	> 5	No	Home delivery	Lower	Lower	African spider plant (Cleome gynandra)	Yes	To enhance labour	No	Family members or relatives	Perceived effectiveness of herbal medicine	Very Inaccessible	Strong disagree	Neutral	Disagree	Disagree	Agree	Agree	Neutral	Neutral
25-34	30	Married/cohabitation	Primary education	<100,000	<100,000	Peasants/homemakers	Primary education	>5	< 4	Two-five	No	Institution delivery	Lower	Lower	African spider plant (Cleome gynandra)	Yes	To keep the foetus healthy	No	Family members or relatives	Perceived safety of herbal medicine	Accessible	Disagree	Agree	Strong disagree	Strong agree	Agree	Strong agree	Agree	Strong agree
35-45	40	Married/cohabitation	Primary education	<100,000	<100,000	Peasants/homemakers	Primary education	>5	> or equal 4	> 5	No	Home delivery	Lower	Lower	Never used	No	99	No	99	99	Accessible	Strong disagree	Neutral	Strong disagree	Strong agree	Disagree	Disagree	Neutral	Neutral
15-24	19	Married/cohabitation	Primary education	<100,000	<100,000	Peasants/homemakers	Primary education	>5	> or equal 4	One	No	Institution delivery	Second	Second	Never used	No	99	No	99	99	Very accessible	Disagree	Agree	Disagree	Strong agree	Agree	Strong agree	Agree	Agree
15-24	24	Single	Primary education	<100,000	<100,000	Peasants/homemakers	Primary education	>5	> or equal 4	One	No	Institution delivery	Lower	Lower	Never used	No	99	No	99	99	Accessible	Strong disagree	Disagree	Disagree	Strong agree	Agree	Agree	Disagree	Disagree
15-24	18	Married/cohabitation	Primary education	<100,000	<100,000	Peasants/homemakers	Primary education	>5	> or equal 4	One	No	Institution delivery	Lower	Lower	Never used	No	99	No	99	99	Very accessible	Strong disagree	Disagree	Strong disagree	Neutral	Agree	Neutral	Disagree	Disagree
15-24	20	Married/cohabitation	Primary education	<100,000	<100,000	Peasants/homemakers	Primary education	>5	> or equal 4	One	No	Institution delivery	Lower	Lower	African spider plant (Cleome gynandra)	Yes	To enhance labour	No	Family members or relatives	Perceived safety of herbal medicine	Very accessible	Disagree	Disagree	Disagree	Disagree	Strong disagree	Strong disagree	Disagree	Strong disagree
25-34	27	Divorced/separated/widow	Primary education	<100,000	<100,000	Peasants/homemakers	None/primary incomplete	>5	< 4	> 5	No	Institution delivery	Lower	Lower	Never used	No	99	No	99	99	Accessible	Disagree	Disagree	Strong disagree	Agree	Agree	Disagree	Disagree	Disagree
25-34	28	Married/cohabitation	Primary education	<100,000	<100,000	Peasants/homemakers	Primary education	>5	< 4	One	No	Institution delivery	Lower	Lower	Never used	No	99	No	99	99	Neutral	Strong disagree	Agree	Strong disagree	Neutral	Disagree	Disagree	Agree	Neutral
15-24	17	Married/cohabitation	Primary education	<100,000	<100,000	Peasants/homemakers	Primary education	>5	> or equal 4	> 5	No	Institution delivery	Lower	Lower	Never used	No	99	No	99	99	Very accessible	Strong disagree	Disagree	Neutral	Disagree	Neutral	Disagree	Disagree	Disagree
25-34	26	Married/cohabitation	Primary education	<100,000	<100,000	Peasants/homemakers	Primary education	>5	< 4	Two-five	No	Institution delivery	Lower	Lower	Never used	No	99	No	99	99	Accessible	Strong disagree	Neutral	Strong disagree	Strong agree	Disagree	Neutral	Neutral	Strong agree
25-34	25	Married/cohabitation	Primary education	<100,000	<100,000	Peasants/homemakers	Primary education	>5	< 4	Two-five	No	Institution delivery	Lower	Lower	African spider plant (Cleome gynandra)	Yes	To enhance labour	No	Family members or relatives	Perceived safety of herbal medicine	Accessible	Strong disagree	Neutral	Strong disagree	Disagree	Strong disagree	Disagree	Neutral	Agree
15-24	22	Married/cohabitation	Secondary school and above	100,000-500,000	>=100,000	Peasants/homemakers	None/primary incomplete	>5	< 4	One	No	Institution delivery	Second	Second	African spider plant (Cleome gynandra)	Yes	To enhance labour	No	Family members or relatives	Cultural beliefs and traditions	Accessible	Strong disagree	Agree	Strong disagree	Disagree	Neutral	Agree	Agree	Neutral
15-24	23	Married/cohabitation	Primary education	<100,000	<100,000	Peasants/homemakers	Primary education	<or equal 5	> or equal 4	Two-five	No	Institution delivery	Lower	Lower	Never used	No	99	No	99	99	Very accessible	Strong disagree	Strong disagree	Strong disagree	Strong disagree	Strong disagree	Strong disagree	Strong disagree	Disagree
15-24	16	Married/cohabitation	Primary education	<100,000	<100,000	Employed in formal sectors	Secondary education and above	>5	< 4	One	No	Institution delivery	Lower	Lower	African spider plant (Cleome gynandra)	Yes	To enhance labour	No	Family members or relatives	Perceived safety of herbal medicine	Very accessible	Strong disagree	Strong disagree	Strong disagree	Strong disagree	Strong disagree	Disagree	Strong disagree	Strong disagree
25-34	28	Married/cohabitation	Primary education	<100,000	<100,000	Peasants/homemakers	Primary education	>5	< 4	> 5	No	Institution delivery	Lower	Lower	African spider plant (Cleome gynandra)	Yes	To enhance labour	No	Family members or relatives	Perceived safety of herbal medicine	Accessible	Strong disagree	Disagree	Disagree	Strong disagree	Strong disagree	Neutral	Disagree	Disagree
15-24	17	Single	Primary education	<100,000	<100,000	Peasants/homemakers	Primary education	>5	< 4	One	No	Institution delivery	Lower	Lower	African spider plant (Cleome gynandra)	Yes	To enhance labour	No	Traditional birth attendants	Cultural beliefs and traditions	Very accessible	Strong disagree	Agree	Strong disagree	Disagree	Disagree	Disagree	Agree	Agree
25-34	25	Married/cohabitation	Primary education	<100,000	<100,000	Peasants/homemakers	Primary education	<or equal 5	> or equal 4	One	No	Institution delivery	Lower	Lower	Never used	No	99	No	99	99	Accessible	Disagree	Disagree	Strong disagree	Agree	Strong disagree	Disagree	Disagree	Agree
15-24	23	Married/cohabitation	Secondary school and above	<100,000	<100,000	Peasants/homemakers	Secondary education and above	<or equal 5	< 4	Two-five	No	Institution delivery	Lower	Lower	African spider plant (Cleome gynandra)	Yes	To enhance labour	No	Family members or relatives	Cultural beliefs and traditions	Very accessible	Strong disagree	Agree	Strong disagree	Strong disagree	Disagree	Strong disagree	Agree	Agree
35-45	35	Married/cohabitation	Primary education	<100,000	<100,000	Peasants/homemakers	Primary education	>5	< 4	One	No	Institution delivery	Lower	Lower	African spider plant (Cleome gynandra)	Yes	To enhance labour	No	Traditional birth attendants	Perceived safety of herbal medicine	Accessible	Disagree	Disagree	Agree	Neutral	Disagree	Disagree	Disagree	Disagree
15-24	24	Married/cohabitation	Primary education	<100,000	<100,000	Peasants/homemakers	Primary education	<or equal 5	< 4	Two-five	No	Institution delivery	Lower	Lower	African spider plant (Cleome gynandra)	Yes	To enhance labour	No	Family members or relatives	Perceived safety of herbal medicine	Very accessible	Strong disagree	Strong agree	Strong disagree	Agree	Agree	Agree	Strong agree	Disagree
15-24	23	Married/cohabitation	Primary education	<100,000	<100,000	Peasants/homemakers	Primary education	<or equal 5	< 4	Two-five	No	Institution delivery	Lower	Lower	African spider plant (Cleome gynandra)	Yes	To enhance labour	No	Family members or relatives	Perceived safety of herbal medicine	Very accessible	Strong disagree	Neutral	Disagree	Agree	Agree	Agree	Neutral	Agree
15-24	24	Married/cohabitation	Primary education	<100,000	<100,000	Peasants/homemakers	Secondary education and above	<or equal 5	> or equal 4	Two-five	Yes	Institution delivery	Lower	Lower	Never used	No	99	No	99	99	Very accessible	Strong disagree	Neutral	Disagree	Strong disagree	Agree	Agree	Neutral	Agree
15-24	21	Married/cohabitation	Primary education	<100,000	<100,000	Peasants/homemakers	Primary education	<or equal 5	< 4	One	No	Institution delivery	Lower	Lower	African spider plant (Cleome gynandra)	Yes	To enhance labour	No	Family members or relatives	Advice from family or community members	Very accessible	Disagree	Strong disagree	Disagree	Strong disagree	Disagree	Strong disagree	Strong disagree	Disagree
15-24	24	Married/cohabitation	Primary education	>500,000	>=100,000	Employed in formal sectors	None/primary incomplete	<or equal 5	> or equal 4	One	Yes	Institution delivery	Lower	Lower	Never used	No	99	No	99	99	Very accessible	Strong disagree	Disagree	Disagree	Strong agree	Strong agree	Strong agree	Disagree	Disagree
15-24	19	Married/cohabitation	Primary education	<100,000	<100,000	Peasants/homemakers	Secondary education and above	>5	> or equal 4	Two-five	No	Institution delivery	Lower	Lower	Never used	No	99	No	99	99	Very accessible	Neutral	Disagree	Disagree	Agree	Strong disagree	Disagree	Disagree	Strong disagree
15-24	21	Married/cohabitation	Secondary school and above	<100,000	<100,000	Self employed/entrepreneur	Secondary education and above	>5	> or equal 4	> 5	No	Institution delivery	Lower	Lower	African spider plant (Cleome gynandra)	Yes	To enhance labour	No	Traditional birth attendants	Cultural beliefs and traditions	Very accessible	Neutral	Strong disagree	Neutral	Agree	Strong disagree	Disagree	Strong disagree	Strong disagree
35-45	36	Divorced/separated/widow	Primary education	<100,000	<100,000	Peasants/homemakers	Secondary education and above	<or equal 5	> or equal 4	> 5	Yes	Institution delivery	Lower	Lower	African spider plant (Cleome gynandra)	Yes	To keep the foetus healthy	No	Family members or relatives	Lack of access to modern healthcare facilities	Accessible	Disagree	Strong disagree	Disagree	Strong agree	Strong disagree	Disagree	Strong disagree	Disagree
25-34	27	Single	Primary education	<100,000	<100,000	Self employed/entrepreneur	Primary education	<or equal 5	< 4	Two-five	No	Institution delivery	Lower	Lower	Never used	No	99	No	99	99	Accessible	Disagree	Strong disagree	Strong disagree	Strong agree	Strong disagree	Strong disagree	Strong disagree	Disagree
35-45	41	Divorced/separated/widow	Secondary school and above	<100,000	<100,000	Peasants/homemakers	Primary education	>5	< 4	> 5	No	Institution delivery	Lower	Lower	African spider plant (Cleome gynandra)	Yes	To enhance labour	No	Family members or relatives	Perceived safety of herbal medicine	Accessible	Strong disagree	Disagree	Strong disagree	Strong agree	Strong disagree	Strong disagree	Disagree	Disagree
15-24	17	Married/cohabitation	None/primary incomplete	<100,000	<100,000	Peasants/homemakers	Secondary education and above	<or equal 5	> or equal 4	> 5	No	Home delivery	Lower	Lower	Never used	No	99	No	99	99	Neutral	Agree	Neutral	Disagree	Neutral	Agree	Neutral	Neutral	Strong disagree
15-24	19	Married/cohabitation	Primary education	<100,000	<100,000	Peasants/homemakers	None/primary incomplete	>5	< 4	One	No	Institution delivery	Lower	Lower	African spider plant (Cleome gynandra)	Yes	To enhance labour	No	Family members or relatives	Lack of access to modern healthcare facilities	Inaccessible	Agree	Disagree	Disagree	Disagree	Strong disagree	Disagree	Disagree	Strong disagree
35-45	40	Divorced/separated/widow	Primary education	100,000-500,000	>=100,000	Employed in formal sectors	Primary education	<or equal 5	< 4	> 5	No	Home delivery	Lower	Lower	Ginger (Zingiber officinale Roscoe)	Yes	To enhance labour	Yes	Community health workers	Cultural beliefs and traditions	Very Inaccessible	Disagree	Agree	Strong agree	Agree	Neutral	Agree	Agree	Disagree
15-24	23	Married/cohabitation	Primary education	<100,000	<100,000	Peasants/homemakers	Primary education	>5	< 4	Two-five	No	Institution delivery	Lower	Lower	Never used	No	99	No	99	99	Very Inaccessible	Agree	Strong agree	Agree	Strong agree	Strong agree	Agree	Strong agree	Strong disagree
25-34	34	Married/cohabitation	None/primary incomplete	<100,000	<100,000	Peasants/homemakers	Primary education	>5	> or equal 4	> 5	No	Home delivery	Lower	Lower	African spider plant (Cleome gynandra)	Yes	To keep the foetus healthy	Yes	Traditional birth attendants	Advice from healthcare providers	Very Inaccessible	Neutral	Neutral	Neutral	Agree	Agree	Neutral	Neutral	Disagree
15-24	22	Married/cohabitation	Primary education	100,000-500,000	>=100,000	Peasants/homemakers	Primary education	>5	< 4	One	No	Institution delivery	Lower	Lower	African spider plant (Cleome gynandra)	Yes	To relieve pain	No	Community health workers	Perceived safety of herbal medicine	Neutral	Agree	Agree	Neutral	Agree	Agree	Agree	Agree	Strong disagree
25-34	30	Divorced/separated/widow	Secondary school and above	<100,000	<100,000	Peasants/homemakers	Primary education	>5	< 4	Two-five	No	Institution delivery	Lower	Lower	Pumpkin roots (Cucurbita pepo)	Yes	To enhance labour	Yes	Family members or relatives	Advice from healthcare providers	Neutral	Neutral	Strong agree	Strong agree	Strong agree	Strong agree	Agree	Strong agree	Disagree
15-24	21	Married/cohabitation	Primary education	<100,000	<100,000	Peasants/homemakers	None/primary incomplete	>5	> or equal 4	Two-five	No	Institution delivery	Lower	Lower	Concentrated green or black tea (Camellia sinensis)	Yes	To keep the foetus healthy	Yes	Family members or relatives	Perceived effectiveness of herbal medicine	Neutral	Agree	Agree	Neutral	Agree	Strong agree	Agree	Agree	Strong disagree
15-24	19	Married/cohabitation	None/primary incomplete	100,000-500,000	>=100,000	Peasants/homemakers	Primary education	>5	> or equal 4	Two-five	No	Institution delivery	Middle	Middle/Highest	African spider plant (Cleome gynandra)	Yes	To enhance labour	Yes	Family members or relatives	Lack of access to modern healthcare facilities	Very Inaccessible	Strong disagree	Disagree	Disagree	Neutral	Disagree	Disagree	Disagree	Strong disagree
15-24	18	Divorced/separated/widow	Primary education	<100,000	<100,000	Self employed/entrepreneur	None/primary incomplete	>5	> or equal 4	> 5	No	Institution delivery	Lower	Lower	African spider plant (Cleome gynandra)	Yes	To keep the foetus healthy	No	Traditional birth attendants	Lack of access to modern healthcare facilities	Neutral	Neutral	Strong disagree	Disagree	Strong disagree	Strong disagree	Disagree	Strong disagree	Strong disagree
15-24	16	Married/cohabitation	None/primary incomplete	<100,000	<100,000	Peasants/homemakers	Secondary education and above	>5	< 4	Two-five	No	Home delivery	Lower	Lower	Ginger (Zingiber officinale Roscoe)	Yes	To enhance labour	Yes	Family members or relatives	Perceived safety of herbal medicine	Neutral	Disagree	Agree	Neutral	Strong agree	Agree	Agree	Agree	Strong disagree
15-24	17	Single	None/primary incomplete	<100,000	<100,000	Self employed/entrepreneur	None/primary incomplete	>5	> or equal 4	One	No	Institution delivery	Highest	Middle/Highest	African spider plant (Cleome gynandra)	Yes	To keep the foetus healthy	No	Community health workers	Perceived effectiveness of herbal medicine	Very Inaccessible	Agree	Disagree	Disagree	Neutral	Disagree	Disagree	Disagree	Strong disagree
15-24	19	Single	None/primary incomplete	100,000-500,000	>=100,000	Self employed/entrepreneur	Primary education	>5	< 4	Two-five	No	Institution delivery	Lower	Lower	Concentrated green or black tea (Camellia sinensis)	Yes	To enhance labour	No	Traditional birth attendants	Perceived effectiveness of herbal medicine	Very Inaccessible	Agree	Agree	Agree	Strong agree	Strong agree	Agree	Agree	Strong disagree
35-45	44	Single	Primary education	100,000-500,000	>=100,000	Employed in formal sectors	Primary education	>5	> or equal 4	Two-five	No	Institution delivery	Lower	Lower	Never used	No	99	No	99	99	Very Inaccessible	Agree	Disagree	Disagree	Neutral	Agree	Neutral	Disagree	Disagree
15-24	15	Married/cohabitation	None/primary incomplete	100,000-500,000	>=100,000	Employed in formal sectors	Primary education	>5	> or equal 4	One	No	Institution delivery	Lower	Lower	African spider plant (Cleome gynandra)	Yes	To keep the foetus healthy	Yes	Community health workers	Lack of access to modern healthcare facilities	Neutral	Strong agree	Strong agree	Agree	Agree	Disagree	Agree	Strong agree	Strong disagree
15-24	19	Married/cohabitation	None/primary incomplete	100,000-500,000	>=100,000	Peasants/homemakers	None/primary incomplete	>5	> or equal 4	Two-five	No	Institution delivery	Middle	Middle/Highest	Concentrated green or black tea (Camellia sinensis)	Yes	To relieve pain	No	Traditional birth attendants	Perceived effectiveness of herbal medicine	Accessible	Neutral	Neutral	Strong agree	Strong agree	Agree	Strong agree	Neutral	Strong disagree
35-45	40	Married/cohabitation	Primary education	<100,000	<100,000	Peasants/homemakers	Primary education	>5	> or equal 4	> 5	No	Institution delivery	Lower	Lower	Pumpkin roots (Cucurbita pepo)	Yes	To enhance labour	Yes	Family members or relatives	Lack of access to modern healthcare facilities	Inaccessible	Agree	Agree	Neutral	Disagree	Disagree	Disagree	Agree	Disagree
15-24	19	Married/cohabitation	None/primary incomplete	<100,000	<100,000	Employed in formal sectors	Primary education	>5	< 4	> 5	No	Institution delivery	Lower	Lower	African spider plant (Cleome gynandra)	Yes	To enhance labour	Yes	Family members or relatives	Lack of access to modern healthcare facilities	Inaccessible	Disagree	Agree	Agree	Agree	Agree	Agree	Agree	Strong disagree
15-24	24	Married/cohabitation	None/primary incomplete	100,000-500,000	>=100,000	Self employed/entrepreneur	Primary education	>5	> or equal 4	Two-five	No	Home delivery	Lower	Lower	Concentrated green or black tea (Camellia sinensis)	Yes	To keep the foetus healthy	No	Traditional birth attendants	Perceived effectiveness of herbal medicine	Accessible	Strong agree	Neutral	Agree	Neutral	Neutral	Agree	Neutral	Strong disagree
25-34	29	Married/cohabitation	Primary education	100,000-500,000	>=100,000	Peasants/homemakers	None/primary incomplete	>5	> or equal 4	One	No	Home delivery	Highest	Middle/Highest	Pumpkin roots (Cucurbita pepo)	Yes	To keep the foetus healthy	No	Family members or relatives	Perceived effectiveness of herbal medicine	Accessible	Neutral	Agree	Neutral	Agree	Neutral	Neutral	Agree	Disagree
25-34	27	Single	Secondary school and above	>500,000	>=100,000	Employed in formal sectors	Secondary education and above	>5	> or equal 4	One	No	Institution delivery	Lower	Lower	Pumpkin roots (Cucurbita pepo)	Yes	To enhance labour	No	Family members or relatives	Perceived effectiveness of herbal medicine	Very Inaccessible	Neutral	Strong disagree	Strong disagree	Strong agree	Strong disagree	Strong disagree	Strong disagree	Disagree
15-24	21	Single	Primary education	<100,000	<100,000	Peasants/homemakers	Primary education	>5	> or equal 4	> 5	No	Home delivery	Lower	Lower	African spider plant (Cleome gynandra)	Yes	To enhance labour	No	Traditional birth attendants	Perceived effectiveness of herbal medicine	Very Inaccessible	Neutral	Agree	Agree	Neutral	Neutral	Agree	Agree	Strong disagree
25-34	32	Single	Primary education	<100,000	<100,000	Peasants/homemakers	Primary education	>5	< 4	Two-five	No	Institution delivery	Lower	Lower	African spider plant (Cleome gynandra)	Yes	To keep the foetus healthy	No	Traditional birth attendants	Advice from healthcare providers	Very accessible	Agree	Neutral	Strong agree	Agree	Agree	Neutral	Neutral	Disagree
15-24	23	Single	Primary education	<100,000	<100,000	Peasants/homemakers	Primary education	>5	< 4	Two-five	No	Institution delivery	Second	Second	Concentrated green or black tea (Camellia sinensis)	Yes	To enhance labour	No	Traditional birth attendants	Perceived effectiveness of herbal medicine	Accessible	Agree	Agree	Agree	Agree	Strong agree	Neutral	Agree	Strong disagree
15-24	16	Married/cohabitation	Primary education	<100,000	<100,000	Peasants/homemakers	Secondary education and above	>5	< 4	One	No	Institution delivery	Highest	Middle/Highest	African spider plant (Cleome gynandra)	Yes	To keep the foetus healthy	Yes	Family members or relatives	Perceived effectiveness of herbal medicine	Neutral	Agree	Strong disagree	Neutral	Disagree	Neutral	Disagree	Strong disagree	Strong disagree
15-24	22	Married/cohabitation	Primary education	100,000-500,000	>=100,000	Self employed/entrepreneur	Primary education	>5	< 4	One	No	Institution delivery	Highest	Middle/Highest	Never used	No	99	No	99	99	Very Inaccessible	Disagree	Agree	Neutral	Agree	Strong agree	Strong agree	Agree	Strong disagree
15-24	18	Married/cohabitation	None/primary incomplete	<100,000	<100,000	Self employed/entrepreneur	Secondary education and above	>5	> or equal 4	Two-five	No	Home delivery	Highest	Middle/Highest	African spider plant (Cleome gynandra)	Yes	To keep the foetus healthy	Yes	Traditional birth attendants	Lack of access to modern healthcare facilities	Very Inaccessible	Agree	Agree	Strong agree	Strong agree	Agree	Agree	Agree	Strong disagree
15-24	23	Married/cohabitation	Primary education	<100,000	<100,000	Peasants/homemakers	Primary education	>5	< 4	> 5	No	Institution delivery	Second	Second	African spider plant (Cleome gynandra)	Yes	To enhance labour	Yes	Traditional birth attendants	Cultural beliefs and traditions	Very accessible	Neutral	Agree	Agree	Agree	Agree	Agree	Agree	Strong disagree
35-45	35	Married/cohabitation	Primary education	<100,000	<100,000	Peasants/homemakers	None/primary incomplete	>5	< 4	Two-five	No	Home delivery	Lower	Lower	African spider plant (Cleome gynandra)	Yes	Other (prevent constipation & vomiting)	Yes	Family members or relatives	Lack of access to modern healthcare facilities	Accessible	Neutral	Agree	Neutral	Neutral	Strong agree	Neutral	Agree	Disagree
15-24	22	Single	None/primary incomplete	<100,000	<100,000	Self employed/entrepreneur	Primary education	>5	< 4	One	No	Institution delivery	Highest	Middle/Highest	African spider plant (Cleome gynandra)	Yes	To enhance labour	No	Community health workers	Perceived effectiveness of herbal medicine	Neutral	Disagree	Agree	Agree	Neutral	Disagree	Agree	Agree	Strong disagree
15-24	16	Single	Primary education	<100,000	<100,000	Peasants/homemakers	Primary education	>5	< 4	> 5	No	Institution delivery	Lower	Lower	Concentrated green or black tea (Camellia sinensis)	Yes	To enhance labour	No	Family members or relatives	Perceived effectiveness of herbal medicine	Very accessible	Neutral	Neutral	Agree	Strong agree	Strong agree	Neutral	Neutral	Strong disagree
35-45	41	Married/cohabitation	Primary education	100,000-500,000	>=100,000	Self employed/entrepreneur	None/primary incomplete	>5	< 4	Two-five	No	Institution delivery	Lower	Lower	African spider plant (Cleome gynandra)	Yes	To enhance labour	Yes	Traditional birth attendants	Perceived effectiveness of herbal medicine	Very accessible	Agree	Agree	Strong agree	Neutral	Agree	Strong agree	Agree	Disagree
15-24	24	Single	None/primary incomplete	100,000-500,000	>=100,000	Self employed/entrepreneur	Primary education	>5	< 4	One	No	Home delivery	Lower	Lower	Ginger (Zingiber officinale Roscoe)	Yes	To enhance labour	Yes	Family members or relatives	Cultural beliefs and traditions	Very accessible	Disagree	Agree	Agree	Agree	Disagree	Disagree	Agree	Strong disagree
15-24	21	Married/cohabitation	Primary education	<100,000	<100,000	Self employed/entrepreneur	Primary education	<or equal 5	< 4	Two-five	No	Institution delivery	Lower	Lower	African spider plant (Cleome gynandra)	Yes	To enhance labour	Yes	Family members or relatives	Cultural beliefs and traditions	Very accessible	Strong agree	Disagree	Neutral	Neutral	Neutral	Neutral	Disagree	Strong disagree
25-34	30	Married/cohabitation	Primary education	100,000-500,000	>=100,000	Peasants/homemakers	None/primary incomplete	<or equal 5	< 4	One	No	Home delivery	Lower	Lower	Pumpkin roots (Cucurbita pepo)	Yes	To relieve pain	Yes	Family members or relatives	Perceived effectiveness of herbal medicine	Accessible	Agree	Neutral	Neutral	Agree	Neutral	Neutral	Neutral	Disagree
15-24	19	Married/cohabitation	Primary education	<100,000	<100,000	Self employed/entrepreneur	Primary education	<or equal 5	< 4	Two-five	No	Institution delivery	Lower	Lower	African spider plant (Cleome gynandra)	Yes	To enhance labour	No	Family members or relatives	Perceived safety of herbal medicine	Very accessible	Neutral	Neutral	Agree	Agree	Agree	Neutral	Neutral	Strong disagree
15-24	24	Married/cohabitation	Primary education	<100,000	<100,000	Self employed/entrepreneur	Secondary education and above	<or equal 5	> or equal 4	One	No	Home delivery	Lower	Lower	African spider plant (Cleome gynandra)	Yes	To enhance labour	Yes	Community health workers	Advice from family or community members	Very accessible	Agree	Agree	Agree	Agree	Neutral	Agree	Agree	Strong disagree
15-24	23	Married/cohabitation	Primary education	>500,000	>=100,000	Employed in formal sectors	Primary education	<or equal 5	> or equal 4	Two-five	No	Institution delivery	Second	Second	African spider plant (Cleome gynandra)	Yes	To enhance labour	No	Community health workers	Cultural beliefs and traditions	Neutral	Neutral	Neutral	Neutral	Strong agree	Neutral	Neutral	Neutral	Strong disagree
15-24	17	Single	Primary education	<100,000	<100,000	Peasants/homemakers	Secondary education and above	<or equal 5	< 4	One	No	Home delivery	Lower	Lower	African spider plant (Cleome gynandra)	Yes	To enhance labour	No	Family members or relatives	Cultural beliefs and traditions	Neutral	Neutral	Neutral	Neutral	Agree	Agree	Neutral	Neutral	Strong disagree
15-24	19	Married/cohabitation	Primary education	<100,000	<100,000	Peasants/homemakers	Primary education	<or equal 5	< 4	> 5	No	Home delivery	Lower	Lower	Pumpkin roots (Cucurbita pepo)	Yes	To enhance labour	Yes	Family members or relatives	Perceived effectiveness of herbal medicine	Very accessible	Agree	Strong agree	Strong agree	Strong agree	Agree	Agree	Strong agree	Strong disagree
15-24	23	Married/cohabitation	Primary education	<100,000	<100,000	Self employed/entrepreneur	Primary education	<or equal 5	< 4	Two-five	No	Institution delivery	Lower	Lower	Concentrated green or black tea (Camellia sinensis)	Yes	To relieve pain	No	Traditional birth attendants	Perceived effectiveness of herbal medicine	Very accessible	Agree	Agree	Agree	Strong agree	Agree	Strong agree	Agree	Strong disagree
15-24	18	Single	Primary education	100,000-500,000	>=100,000	Peasants/homemakers	Primary education	<or equal 5	< 4	One	No	Home delivery	Lower	Lower	Never used	No	99	No	99	99	Very accessible	Agree	Neutral	Strong agree	Strong agree	Agree	Agree	Neutral	Strong disagree
25-34	33	Married/cohabitation	Primary education	100,000-500,000	>=100,000	Self employed/entrepreneur	None/primary incomplete	>5	> or equal 4	Two-five	No	Institution delivery	Lower	Lower	African spider plant (Cleome gynandra)	Yes	Other (prevent constipation & vomiting)	No	Traditional birth attendants	Cultural beliefs and traditions	Very accessible	Agree	Agree	Strong agree	Strong agree	Neutral	Agree	Agree	Disagree
25-34	25	Married/cohabitation	Primary education	100,000-500,000	>=100,000	Self employed/entrepreneur	Primary education	>5	> or equal 4	Two-five	No	Institution delivery	Lower	Lower	Concentrated green or black tea (Camellia sinensis)	Yes	To enhance labour	No	Community health workers	Perceived effectiveness of herbal medicine	Very accessible	Strong agree	Strong agree	Agree	Agree	Strong agree	Agree	Strong agree	Disagree
15-24	21	Married/cohabitation	Primary education	<100,000	<100,000	Peasants/homemakers	Secondary education and above	<or equal 5	< 4	Two-five	No	Home delivery	Lower	Lower	African spider plant (Cleome gynandra)	Yes	To relieve pain	No	Family members or relatives	Cultural beliefs and traditions	Very accessible	Strong agree	Strong agree	Strong agree	Strong agree	Strong agree	Agree	Strong agree	Strong disagree
35-45	41	Married/cohabitation	Primary education	<100,000	<100,000	Peasants/homemakers	Secondary education and above	>5	< 4	Two-five	No	Home delivery	Lower	Lower	African spider plant (Cleome gynandra)	Yes	To relieve pain	No	Traditional birth attendants	Advice from family or community members	Very Inaccessible	Strong disagree	Neutral	Strong disagree	Neutral	Disagree	Disagree	Neutral	Disagree
15-24	19	Divorced/separated/widow	None/primary incomplete	<100,000	<100,000	Peasants/homemakers	Primary education	<or equal 5	< 4	Two-five	No	Home delivery	Highest	Middle/Highest	African spider plant (Cleome gynandra)	Yes	To keep the foetus healthy	Yes	Traditional birth attendants	Advice from family or community members	Neutral	Strong agree	Agree	Agree	Agree	Strong agree	Agree	Agree	Strong disagree
25-34	25	Married/cohabitation	None/primary incomplete	<100,000	<100,000	Peasants/homemakers	Primary education	>5	< 4	Two-five	No	Institution delivery	Lower	Lower	Pumpkin roots (Cucurbita pepo)	Yes	To enhance labour	Yes	Family members or relatives	Advice from healthcare providers	Neutral	Neutral	Strong agree	Neutral	Neutral	Agree	Agree	Strong agree	Disagree
25-34	28	Married/cohabitation	None/primary incomplete	100,000-500,000	>=100,000	Self employed/entrepreneur	Primary education	<or equal 5	< 4	One	No	Institution delivery	Lower	Lower	African spider plant (Cleome gynandra)	Yes	To enhance labour	Yes	Community health workers	Advice from healthcare providers	Neutral	Agree	Strong agree	Agree	Agree	Strong agree	Agree	Strong agree	Disagree
35-45	35	Married/cohabitation	Primary education	<100,000	<100,000	Peasants/homemakers	Secondary education and above	>5	< 4	Two-five	No	Institution delivery	Lower	Lower	Never used	No	99	No	99	99	Very Inaccessible	Strong agree	Agree	Agree	Agree	Strong agree	Strong agree	Agree	Disagree
35-45	37	Married/cohabitation	Primary education	<100,000	<100,000	Peasants/homemakers	Primary education	>5	> or equal 4	Two-five	No	Institution delivery	Lower	Lower	Concentrated green or black tea (Camellia sinensis)	Yes	To enhance labour	No	Family members or relatives	Lack of access to modern healthcare facilities	Inaccessible	Strong agree	Strong agree	Strong agree	Disagree	Strong agree	Strong agree	Strong agree	Disagree
15-24	16	Single	None/primary incomplete	<100,000	<100,000	Peasants/homemakers	Primary education	<or equal 5	> or equal 4	> 5	No	Institution delivery	Lower	Lower	Pumpkin roots (Cucurbita pepo)	Yes	To relieve pain	No	Traditional birth attendants	Perceived effectiveness of herbal medicine	Inaccessible	Agree	Agree	Agree	Strong agree	Agree	Strong agree	Agree	Strong disagree
15-24	23	Married/cohabitation	Primary education	<100,000	<100,000	Self employed/entrepreneur	Secondary education and above	>5	> or equal 4	Two-five	No	Institution delivery	Lower	Lower	African spider plant (Cleome gynandra)	Yes	To keep the foetus healthy	No	Traditional birth attendants	Cultural beliefs and traditions	Inaccessible	Agree	Strong agree	Agree	Agree	Strong agree	Agree	Strong agree	Strong disagree
25-34	30	Divorced/separated/widow	Secondary school and above	<100,000	<100,000	Peasants/homemakers	None/primary incomplete	>5	< 4	Two-five	No	Institution delivery	Lower	Lower	African spider plant (Cleome gynandra)	Yes	To enhance labour	No	Family members or relatives	Advice from healthcare providers	Very Inaccessible	Strong disagree	Strong disagree	Strong disagree	Strong disagree	Strong disagree	Strong disagree	Strong disagree	Disagree
15-24	18	Married/cohabitation	None/primary incomplete	<100,000	<100,000	Peasants/homemakers	None/primary incomplete	>5	< 4	> 5	Yes	Institution delivery	Highest	Middle/Highest	Pumpkin roots (Cucurbita pepo)	Yes	To enhance labour	No	Family members or relatives	Perceived effectiveness of herbal medicine	Very Inaccessible	Strong disagree	Disagree	Disagree	Disagree	Strong disagree	Strong disagree	Disagree	Strong disagree
25-34	27	Married/cohabitation	Primary education	100,000-500,000	>=100,000	Self employed/entrepreneur	Primary education	<or equal 5	< 4	Two-five	No	Institution delivery	Lower	Lower	Pumpkin roots (Cucurbita pepo)	Yes	To keep the foetus healthy	No	Traditional birth attendants	Perceived effectiveness of herbal medicine	Very Inaccessible	Strong disagree	Strong disagree	Strong disagree	Strong disagree	Strong disagree	Strong disagree	Strong disagree	Disagree
15-24	21	Divorced/separated/widow	Secondary school and above	100,000-500,000	>=100,000	Employed in formal sectors	Secondary education and above	>5	< 4	Two-five	No	Institution delivery	Second	Second	African spider plant (Cleome gynandra)	Yes	To enhance labour	No	Family members or relatives	Lack of access to modern healthcare facilities	Accessible	Disagree	Disagree	Disagree	Disagree	Disagree	Disagree	Disagree	Strong disagree
35-45	42	Married/cohabitation	Primary education	<100,000	<100,000	Peasants/homemakers	Primary education	<or equal 5	> or equal 4	One	No	Institution delivery	Lower	Lower	Pumpkin roots (Cucurbita pepo)	Yes	To keep the foetus healthy	No	Community health workers	Lack of access to modern healthcare facilities	Very accessible	Strong agree	Strong agree	Strong agree	Strong agree	Strong agree	Strong agree	Strong agree	Disagree
15-24	23	Married/cohabitation	Primary education	<100,000	<100,000	Peasants/homemakers	Primary education	<or equal 5	< 4	Two-five	Yes	Institution delivery	Second	Second	Pumpkin roots (Cucurbita pepo)	Yes	To keep the foetus healthy	Yes	Community health workers	Perceived safety of herbal medicine	Inaccessible	Strong agree	Agree	Agree	Neutral	Neutral	Agree	Agree	Strong disagree
15-24	22	Divorced/separated/widow	Primary education	<100,000	<100,000	Peasants/homemakers	None/primary incomplete	>5	< 4	Two-five	No	Institution delivery	Lower	Lower	Never used	No	99	No	99	99	Very Inaccessible	Agree	Agree	Strong agree	Agree	Strong agree	Neutral	Agree	Strong disagree
25-34	29	Married/cohabitation	None/primary incomplete	100,000-500,000	>=100,000	Peasants/homemakers	Primary education	<or equal 5	< 4	One	Yes	Institution delivery	Highest	Middle/Highest	African spider plant (Cleome gynandra)	Yes	To relieve pain	Yes	Family members or relatives	Lack of access to modern healthcare facilities	Very Inaccessible	Neutral	Strong disagree	Agree	Disagree	Disagree	Strong disagree	Strong disagree	Disagree
25-34	32	Single	None/primary incomplete	100,000-500,000	>=100,000	Self employed/entrepreneur	Secondary education and above	>5	> or equal 4	Two-five	Yes	Institution delivery	Lower	Lower	African spider plant (Cleome gynandra)	Yes	To keep the foetus healthy	No	Traditional birth attendants	Cultural beliefs and traditions	Very accessible	Disagree	Neutral	Neutral	Neutral	Agree	Agree	Neutral	Disagree
35-45	38	Married/cohabitation	Primary education	<100,000	<100,000	Employed in formal sectors	None/primary incomplete	>5	< 4	Two-five	No	Institution delivery	Lower	Lower	Pumpkin roots (Cucurbita pepo)	Yes	To relieve pain	No	Traditional birth attendants	Advice from family or community members	Accessible	Agree	Neutral	Strong agree	Agree	Neutral	Neutral	Neutral	Disagree
35-45	42	Married/cohabitation	Primary education	<100,000	<100,000	Peasants/homemakers	Primary education	>5	> or equal 4	Two-five	No	Institution delivery	Lower	Lower	African spider plant (Cleome gynandra)	Yes	To enhance labour	No	Family members or relatives	Lack of access to modern healthcare facilities	Very accessible	Neutral	Neutral	Neutral	Neutral	Neutral	Neutral	Neutral	Disagree
35-45	36	Married/cohabitation	Primary education	100,000-500,000	>=100,000	Peasants/homemakers	Primary education	<or equal 5	< 4	Two-five	Yes	Institution delivery	Lower	Lower	African spider plant (Cleome gynandra)	Yes	To enhance labour	No	Community health workers	Advice from healthcare providers	Neutral	Neutral	Neutral	Agree	Disagree	Neutral	Disagree	Neutral	Disagree
35-45	40	Married/cohabitation	Primary education	<100,000	<100,000	Self employed/entrepreneur	None/primary incomplete	>5	< 4	One	No	Institution delivery	Lower	Lower	Pumpkin roots (Cucurbita pepo)	Yes	To keep the foetus healthy	Yes	Traditional birth attendants	Lack of access to modern healthcare facilities	Accessible	Agree	Strong agree	Agree	Neutral	Neutral	Disagree	Strong agree	Disagree
15-24	15	Married/cohabitation	Primary education	<100,000	<100,000	Employed in formal sectors	Primary education	>5	< 4	Two-five	No	Institution delivery	Lower	Lower	Pumpkin roots (Cucurbita pepo)	Yes	To keep the foetus healthy	No	Family members or relatives	Perceived effectiveness of herbal medicine	Very Inaccessible	Agree	Agree	Neutral	Disagree	Neutral	Neutral	Agree	Strong disagree
15-24	21	Married/cohabitation	Primary education	<100,000	<100,000	Peasants/homemakers	Primary education	<or equal 5	< 4	Two-five	No	Institution delivery	Middle	Middle/Highest	African spider plant (Cleome gynandra)	Yes	To enhance labour	No	Traditional birth attendants	Perceived effectiveness of herbal medicine	Neutral	Strong agree	Disagree	Neutral	Disagree	Neutral	Agree	Agree	Strong disagree
15-24	23	Married/cohabitation	Primary education	<100,000	<100,000	Peasants/homemakers	Primary education	>5	< 4	One	No	Institution delivery	Lower	Lower	African spider plant (Cleome gynandra)	Yes	To keep the foetus healthy	Yes	Family members or relatives	Lack of access to modern healthcare facilities	Very accessible	Neutral	Agree	Neutral	Neutral	Agree	Agree	Agree	Strong disagree
15-24	16	Married/cohabitation	Primary education	<100,000	<100,000	Self employed/entrepreneur	Primary education	>5	< 4	One	No	Home delivery	Middle	Middle/Highest	African spider plant (Cleome gynandra)	Yes	To enhance labour	Yes	Family members or relatives	Lack of access to modern healthcare facilities	Very Inaccessible	Strong disagree	Strong disagree	Disagree	Neutral	Disagree	Strong disagree	Strong disagree	Strong disagree
15-24	19	Single	Primary education	<100,000	<100,000	Peasants/homemakers	Primary education	<or equal 5	< 4	One	No	Institution delivery	Lower	Lower	African spider plant (Cleome gynandra)	Yes	To keep the foetus healthy	No	Family members or relatives	Perceived effectiveness of herbal medicine	Inaccessible	Agree	Agree	Neutral	Strong agree	Agree	Strong agree	Agree	Strong disagree
25-34	32	Married/cohabitation	Primary education	<100,000	<100,000	Peasants/homemakers	None/primary incomplete	>5	< 4	One	No	Home delivery	Lower	Lower	African spider plant (Cleome gynandra)	Yes	To keep the foetus healthy	Yes	Family members or relatives	Lack of access to modern healthcare facilities	Very Inaccessible	Neutral	Disagree	Agree	Strong agree	Agree	Neutral	Disagree	Disagree
15-24	18	Married/cohabitation	Primary education	<100,000	<100,000	Self employed/entrepreneur	Secondary education and above	<or equal 5	< 4	One	No	Home delivery	Lower	Lower	African spider plant (Cleome gynandra)	Yes	To keep the foetus healthy	Yes	Family members or relatives	Perceived effectiveness of herbal medicine	Neutral	Neutral	Neutral	Neutral	Agree	Agree	Neutral	Neutral	Strong disagree
15-24	17	Married/cohabitation	None/primary incomplete	>500,000	>=100,000	Self employed/entrepreneur	Primary education	<or equal 5	< 4	One	No	Institution delivery	Lower	Lower	African spider plant (Cleome gynandra)	Yes	To keep the foetus healthy	No	Family members or relatives	Cultural beliefs and traditions	Inaccessible	Neutral	Neutral	Neutral	Agree	Neutral	Neutral	Neutral	Strong disagree
15-24	24	Married/cohabitation	Primary education	100,000-500,000	>=100,000	Self employed/entrepreneur	Primary education	>5	> or equal 4	Two-five	No	Home delivery	Lower	Lower	Pumpkin roots (Cucurbita pepo)	Yes	To enhance labour	No	Traditional birth attendants	Perceived effectiveness of herbal medicine	Very accessible	Agree	Neutral	Agree	Agree	Agree	Agree	Neutral	Strong disagree
15-24	22	Married/cohabitation	Primary education	<100,000	<100,000	Peasants/homemakers	Primary education	<or equal 5	< 4	Two-five	No	Institution delivery	Middle	Middle/Highest	African spider plant (Cleome gynandra)	Yes	To keep the foetus healthy	No	Family members or relatives	Perceived effectiveness of herbal medicine	Very accessible	Agree	Strong agree	Strong agree	Strong agree	Strong agree	Agree	Strong agree	Strong disagree
15-24	23	Single	None/primary incomplete	<100,000	<100,000	Self employed/entrepreneur	None/primary incomplete	<or equal 5	< 4	One	No	Institution delivery	Lower	Lower	African spider plant (Cleome gynandra)	Yes	To enhance labour	Yes	Traditional birth attendants	Perceived safety of herbal medicine	Inaccessible	Neutral	Agree	Agree	Agree	Agree	Strong agree	Agree	Strong disagree
25-34	34	Married/cohabitation	Primary education	<100,000	<100,000	Peasants/homemakers	None/primary incomplete	>5	> or equal 4	One	No	Home delivery	Lower	Lower	Pumpkin roots (Cucurbita pepo)	Yes	To keep the foetus healthy	No	Community health workers	Lack of access to modern healthcare facilities	Accessible	Disagree	Disagree	Disagree	Disagree	Disagree	Disagree	Disagree	Disagree
25-34	32	Single	None/primary incomplete	<100,000	<100,000	Peasants/homemakers	None/primary incomplete	>5	> or equal 4	Two-five	No	Home delivery	Lower	Lower	African spider plant (Cleome gynandra)	Yes	To relieve pain	No	Family members or relatives	Advice from family or community members	Neutral	Disagree	Agree	Neutral	Agree	Neutral	Neutral	Agree	Disagree
15-24	19	Married/cohabitation	Primary education	<100,000	<100,000	Peasants/homemakers	Primary education	>5	> or equal 4	Two-five	No	Institution delivery	Lower	Lower	Never used	No	99	No	99	99	Very Inaccessible	Agree	Agree	Neutral	Agree	Neutral	Agree	Agree	Strong disagree
15-24	23	Divorced/separated/widow	None/primary incomplete	<100,000	<100,000	Peasants/homemakers	Secondary education and above	>5	< 4	> 5	No	Institution delivery	Lower	Lower	African spider plant (Cleome gynandra)	Yes	To enhance labour	No	Family members or relatives	Perceived safety of herbal medicine	Very accessible	Disagree	Disagree	Disagree	Agree	Neutral	Neutral	Disagree	Strong disagree
25-34	31	Married/cohabitation	Primary education	<100,000	<100,000	Peasants/homemakers	None/primary incomplete	>5	< 4	One	Yes	Institution delivery	Lower	Lower	African spider plant (Cleome gynandra)	Yes	To relieve pain	No	Traditional birth attendants	Lack of access to modern healthcare facilities	Neutral	Agree	Strong agree	Strong agree	Strong agree	Agree	Strong agree	Strong agree	Disagree
25-34	30	Married/cohabitation	Primary education	<100,000	<100,000	Self employed/entrepreneur	Primary education	>5	< 4	Two-five	No	Home delivery	Lower	Lower	African spider plant (Cleome gynandra)	Yes	To enhance labour	Yes	Traditional birth attendants	Advice from family or community members	Accessible	Agree	Strong agree	Agree	Strong agree	Agree	Agree	Strong agree	Disagree
15-24	23	Married/cohabitation	Primary education	100,000-500,000	>=100,000	Peasants/homemakers	Primary education	>5	< 4	Two-five	No	Institution delivery	Middle	Middle/Highest	African spider plant (Cleome gynandra)	Yes	To keep the foetus healthy	No	Family members or relatives	Perceived effectiveness of herbal medicine	Very Inaccessible	Strong agree	Agree	Strong agree	Agree	Agree	Agree	Agree	Strong disagree
15-24	16	Married/cohabitation	None/primary incomplete	<100,000	<100,000	Self employed/entrepreneur	Primary education	<or equal 5	< 4	Two-five	No	Institution delivery	Lower	Lower	African spider plant (Cleome gynandra)	Yes	To keep the foetus healthy	Yes	Traditional birth attendants	Lack of access to modern healthcare facilities	Inaccessible	Strong agree	Agree	Strong agree	Agree	Agree	Agree	Agree	Strong disagree
25-34	27	Married/cohabitation	Primary education	100,000-500,000	>=100,000	Peasants/homemakers	None/primary incomplete	>5	> or equal 4	Two-five	Yes	Institution delivery	Lower	Lower	Never used	No	99	No	99	99	Inaccessible	Strong agree	Strong agree	Strong agree	Strong agree	Strong agree	Strong agree	Strong agree	Disagree
25-34	34	Married/cohabitation	Primary education	<100,000	<100,000	Peasants/homemakers	None/primary incomplete	>5	< 4	Two-five	Yes	Home delivery	Lower	Lower	African spider plant (Cleome gynandra)	Yes	To keep the foetus healthy	Yes	Traditional birth attendants	Perceived effectiveness of herbal medicine	Very Inaccessible	Agree	Agree	Agree	Agree	Agree	Strong agree	Agree	Disagree
15-24	24	Married/cohabitation	None/primary incomplete	<100,000	<100,000	Peasants/homemakers	Primary education	<or equal 5	< 4	One	No	Home delivery	Lower	Lower	African spider plant (Cleome gynandra)	Yes	To keep the foetus healthy	No	Family members or relatives	Perceived effectiveness of herbal medicine	Inaccessible	Disagree	Disagree	Neutral	Disagree	Disagree	Disagree	Disagree	Strong disagree
35-45	45	Single	Primary education	<100,000	<100,000	Self employed/entrepreneur	Primary education	>5	< 4	One	Yes	Home delivery	Lower	Lower	African spider plant (Cleome gynandra)	Yes	To enhance labour	Yes	Family members or relatives	Lack of access to modern healthcare facilities	Inaccessible	Strong disagree	Disagree	Strong disagree	Strong disagree	Strong disagree	Disagree	Disagree	Disagree
15-24	23	Single	Primary education	<100,000	<100,000	Peasants/homemakers	Secondary education and above	<or equal 5	< 4	Two-five	Yes	Institution delivery	Lower	Lower	Never used	No	99	No	99	99	Neutral	Strong agree	Neutral	Agree	Agree	Agree	Agree	Neutral	Strong disagree
25-34	34	Single	None/primary incomplete	<100,000	<100,000	Self employed/entrepreneur	Primary education	>5	< 4	One	Yes	Home delivery	Lower	Lower	Never used	No	99	No	99	99	Inaccessible	Agree	Agree	Strong agree	Agree	Agree	Strong agree	Agree	Disagree
15-24	23	Married/cohabitation	Primary education	<100,000	<100,000	Peasants/homemakers	Secondary education and above	<or equal 5	< 4	Two-five	No	Home delivery	Highest	Middle/Highest	African spider plant (Cleome gynandra)	Yes	To keep the foetus healthy	No	Family members or relatives	Perceived effectiveness of herbal medicine	Very Inaccessible	Agree	Agree	Agree	Agree	Strong agree	Strong agree	Agree	Strong disagree
25-34	25	Married/cohabitation	None/primary incomplete	100,000-500,000	>=100,000	Self employed/entrepreneur	Primary education	>5	> or equal 4	Two-five	No	Institution delivery	Lower	Lower	African spider plant (Cleome gynandra)	Yes	To keep the foetus healthy	Yes	Traditional birth attendants	Cultural beliefs and traditions	Very Inaccessible	Strong agree	Strong agree	Strong agree	Strong agree	Agree	Strong agree	Strong agree	Disagree
25-34	34	Married/cohabitation	Primary education	<100,000	<100,000	Employed in formal sectors	Secondary education and above	>5	> or equal 4	Two-five	No	Institution delivery	Lower	Lower	African spider plant (Cleome gynandra)	Yes	To relieve pain	No	Community health workers	Advice from healthcare providers	Neutral	Strong agree	Agree	Neutral	Strong agree	Strong agree	Agree	Agree	Disagree
15-24	19	Married/cohabitation	Primary education	100,000-500,000	>=100,000	Peasants/homemakers	Secondary education and above	>5	< 4	> 5	Yes	Home delivery	Middle	Middle/Highest	Never used	No	99	No	99	99	Very Inaccessible	Strong agree	Strong agree	Agree	Strong agree	Strong agree	Agree	Strong agree	Strong disagree
25-34	34	Single	None/primary incomplete	100,000-500,000	>=100,000	Self employed/entrepreneur	Primary education	<or equal 5	< 4	One	Yes	Institution delivery	Lower	Lower	African spider plant (Cleome gynandra)	Yes	To keep the foetus healthy	No	Family members or relatives	Perceived effectiveness of herbal medicine	Very Inaccessible	Strong agree	Neutral	Agree	Strong agree	Strong agree	Agree	Neutral	Disagree
35-45	43	Married/cohabitation	Primary education	<100,000	<100,000	Self employed/entrepreneur	Primary education	>5	> or equal 4	Two-five	Yes	Institution delivery	Lower	Lower	Concentrated green or black tea (Camellia sinensis)	Yes	To enhance labour	Yes	Community health workers	Advice from healthcare providers	Very accessible	Agree	Agree	Agree	Agree	Agree	Agree	Agree	Disagree
15-24	17	Married/cohabitation	Primary education	100,000-500,000	>=100,000	Self employed/entrepreneur	Primary education	<or equal 5	< 4	One	No	Institution delivery	Middle	Middle/Highest	African spider plant (Cleome gynandra)	Yes	To enhance labour	No	Traditional birth attendants	Cultural beliefs and traditions	Very Inaccessible	Strong agree	Agree	Agree	Neutral	Disagree	Agree	Agree	Strong disagree
15-24	21	Married/cohabitation	Primary education	100,000-500,000	>=100,000	Self employed/entrepreneur	Primary education	>5	> or equal 4	Two-five	No	Institution delivery	Lower	Lower	African spider plant (Cleome gynandra)	Yes	To keep the foetus healthy	Yes	Traditional birth attendants	Lack of access to modern healthcare facilities	Inaccessible	Agree	Strong agree	Agree	Strong agree	Agree	Strong agree	Strong agree	Strong disagree
25-34	32	Married/cohabitation	Secondary school and above	100,000-500,000	>=100,000	Employed in formal sectors	Secondary education and above	<or equal 5	> or equal 4	> 5	No	Institution delivery	Lower	Lower	African spider plant (Cleome gynandra)	Yes	To enhance labour	Yes	Family members or relatives	Lack of access to modern healthcare facilities	Very accessible	Strong agree	Strong agree	Strong agree	Strong agree	Strong agree	Strong agree	Strong agree	Disagree
15-24	20	Single	Primary education	<100,000	<100,000	Peasants/homemakers	Secondary education and above	>5	< 4	Two-five	No	Home delivery	Middle	Middle/Highest	Pumpkin roots (Cucurbita pepo)	Yes	To enhance labour	Yes	Family members or relatives	Cultural beliefs and traditions	Accessible	Agree	Disagree	Agree	Agree	Neutral	Neutral	Disagree	Strong disagree
15-24	20	Single	Primary education	<100,000	<100,000	Self employed/entrepreneur	Primary education	<or equal 5	< 4	One	No	Institution delivery	Lower	Lower	Never used	No	99	No	99	99	Inaccessible	Neutral	Disagree	Neutral	Disagree	Disagree	Strong disagree	Disagree	Strong disagree
25-34	27	Married/cohabitation	Primary education	<100,000	<100,000	Self employed/entrepreneur	Primary education	>5	< 4	One	No	Home delivery	Second	Second	Pumpkin roots (Cucurbita pepo)	Yes	To relieve pain	No	Other	Perceived effectiveness of herbal medicine	Neutral	Neutral	Agree	Neutral	Strong agree	Neutral	Neutral	Agree	Disagree
15-24	23	Married/cohabitation	None/primary incomplete	<100,000	<100,000	Self employed/entrepreneur	Primary education	>5	< 4	Two-five	No	Institution delivery	Second	Second	African spider plant (Cleome gynandra)	Yes	To enhance labour	No	Family members or relatives	Cultural beliefs and traditions	Very accessible	Agree	Strong agree	Agree	Agree	Agree	Agree	Strong agree	Strong disagree
15-24	23	Married/cohabitation	Primary education	<100,000	<100,000	Peasants/homemakers	Primary education	>5	< 4	One	No	Home delivery	Middle	Middle/Highest	Pumpkin roots (Cucurbita pepo)	Yes	To keep the foetus healthy	Yes	Traditional birth attendants	Perceived effectiveness of herbal medicine	Very Inaccessible	Agree	Agree	Agree	Agree	Strong agree	Strong agree	Agree	Strong disagree
25-34	32	Married/cohabitation	None/primary incomplete	<100,000	<100,000	Peasants/homemakers	Primary education	>5	< 4	One	No	Institution delivery	Lower	Lower	Pumpkin roots (Cucurbita pepo)	Yes	To enhance labour	No	Family members or relatives	Advice from healthcare providers	Inaccessible	Agree	Neutral	Agree	Agree	Agree	Agree	Neutral	Disagree
15-24	18	Married/cohabitation	None/primary incomplete	100,000-500,000	>=100,000	Peasants/homemakers	None/primary incomplete	<or equal 5	< 4	One	No	Home delivery	Middle	Middle/Highest	African spider plant (Cleome gynandra)	Yes	To enhance labour	No	Family members or relatives	Lack of access to modern healthcare facilities	Neutral	Disagree	Disagree	Disagree	Strong disagree	Disagree	Strong disagree	Disagree	Strong disagree
25-34	31	Married/cohabitation	Primary education	<100,000	<100,000	Self employed/entrepreneur	None/primary incomplete	<or equal 5	> or equal 4	Two-five	No	Home delivery	Middle	Middle/Highest	African spider plant (Cleome gynandra)	Yes	To enhance labour	Yes	Family members or relatives	Lack of access to modern healthcare facilities	Inaccessible	Strong disagree	Strong disagree	Strong disagree	Strong disagree	Strong disagree	Strong disagree	Strong disagree	Disagree
25-34	34	Single	None/primary incomplete	<100,000	<100,000	Self employed/entrepreneur	None/primary incomplete	>5	< 4	One	No	Institution delivery	Lower	Lower	African spider plant (Cleome gynandra)	Yes	To keep the foetus healthy	No	Other	Lack of access to modern healthcare facilities	Neutral	Neutral	Neutral	Agree	Strong agree	Strong disagree	Agree	Neutral	Disagree
15-24	18	Married/cohabitation	Primary education	100,000-500,000	>=100,000	Self employed/entrepreneur	Primary education	>5	< 4	Two-five	No	Institution delivery	Highest	Middle/Highest	African spider plant (Cleome gynandra)	Yes	To keep the foetus healthy	No	Community health workers	Perceived safety of herbal medicine	Neutral	Agree	Neutral	Agree	Neutral	Neutral	Agree	Neutral	Strong disagree
35-45	40	Married/cohabitation	Primary education	<100,000	<100,000	Peasants/homemakers	None/primary incomplete	>5	< 4	One	No	Institution delivery	Lower	Lower	African spider plant (Cleome gynandra)	Yes	To enhance labour	Yes	Traditional birth attendants	Advice from healthcare providers	Very Inaccessible	Neutral	Neutral	Agree	Agree	Neutral	Agree	Neutral	Disagree
15-24	23	Married/cohabitation	Primary education	100,000-500,000	>=100,000	Self employed/entrepreneur	Primary education	<or equal 5	< 4	Two-five	No	Institution delivery	Lower	Lower	Pumpkin roots (Cucurbita pepo)	Yes	To enhance labour	Yes	Family members or relatives	Perceived effectiveness of herbal medicine	Inaccessible	Agree	Neutral	Disagree	Disagree	Neutral	Neutral	Neutral	Strong disagree
15-24	23	Married/cohabitation	None/primary incomplete	<100,000	<100,000	Employed in formal sectors	Primary education	>5	< 4	One	No	Institution delivery	Lower	Lower	Pumpkin roots (Cucurbita pepo)	Yes	To keep the foetus healthy	No	Other	Cultural beliefs and traditions	Neutral	Strong agree	Disagree	Strong agree	Disagree	Neutral	Agree	Disagree	Strong disagree
15-24	24	Married/cohabitation	Primary education	<100,000	<100,000	Employed in formal sectors	None/primary incomplete	<or equal 5	< 4	Two-five	No	Institution delivery	Lower	Lower	Pumpkin roots (Cucurbita pepo)	Yes	To enhance labour	Yes	Family members or relatives	Lack of access to modern healthcare facilities	Inaccessible	Neutral	Disagree	Neutral	Strong disagree	Disagree	Strong disagree	Disagree	Strong disagree
15-24	18	Married/cohabitation	None/primary incomplete	100,000-500,000	>=100,000	Self employed/entrepreneur	Primary education	>5	< 4	Two-five	No	Institution delivery	Second	Second	African spider plant (Cleome gynandra)	Yes	To enhance labour	No	Community health workers	Cultural beliefs and traditions	Very accessible	Disagree	Disagree	Disagree	Strong disagree	Strong disagree	Strong disagree	Disagree	Strong disagree
15-24	23	Married/cohabitation	Primary education	<100,000	<100,000	Peasants/homemakers	Secondary education and above	<or equal 5	< 4	Two-five	No	Institution delivery	Lower	Lower	Pumpkin roots (Cucurbita pepo)	Yes	To keep the foetus healthy	Yes	Family members or relatives	Lack of access to modern healthcare facilities	Neutral	Neutral	Agree	Neutral	Agree	Agree	Neutral	Agree	Strong disagree
15-24	21	Married/cohabitation	Primary education	<100,000	<100,000	Peasants/homemakers	Primary education	<or equal 5	< 4	One	No	Institution delivery	Lower	Lower	African spider plant (Cleome gynandra)	Yes	To keep the foetus healthy	No	Family members or relatives	Lack of access to modern healthcare facilities	Very Inaccessible	Agree	Strong disagree	Agree	Neutral	Strong disagree	Strong disagree	Strong disagree	Strong disagree
15-24	21	Married/cohabitation	None/primary incomplete	<100,000	<100,000	Peasants/homemakers	Primary education	>5	< 4	Two-five	No	Institution delivery	Lower	Lower	Pumpkin roots (Cucurbita pepo)	Yes	To keep the foetus healthy	Yes	Community health workers	Cultural beliefs and traditions	Inaccessible	Neutral	Disagree	Agree	Disagree	Neutral	Neutral	Disagree	Strong disagree
35-45	37	Divorced/separated/widow	Primary education	<100,000	<100,000	Employed in formal sectors	Primary education	<or equal 5	> or equal 4	One	No	Institution delivery	Highest	Middle/Highest	African spider plant (Cleome gynandra)	Yes	To keep the foetus healthy	No	Traditional birth attendants	Cultural beliefs and traditions	Neutral	Agree	Neutral	Disagree	Neutral	Agree	Disagree	Neutral	Disagree
15-24	23	Married/cohabitation	Secondary school and above	100,000-500,000	>=100,000	Self employed/entrepreneur	Primary education	>5	< 4	> 5	No	Institution delivery	Lower	Lower	African spider plant (Cleome gynandra)	Yes	To enhance labour	Yes	Family members or relatives	Perceived effectiveness of herbal medicine	Very Inaccessible	Agree	Neutral	Agree	Neutral	Neutral	Disagree	Neutral	Strong disagree
25-34	34	Single	Primary education	100,000-500,000	>=100,000	Self employed/entrepreneur	Primary education	>5	> or equal 4	One	Yes	Institution delivery	Middle	Middle/Highest	African spider plant (Cleome gynandra)	Yes	To keep the foetus healthy	No	Traditional birth attendants	Lack of access to modern healthcare facilities	Very Inaccessible	Neutral	Neutral	Neutral	Neutral	Neutral	Neutral	Neutral	Disagree
25-34	31	Married/cohabitation	None/primary incomplete	100,000-500,000	>=100,000	Peasants/homemakers	None/primary incomplete	>5	< 4	Two-five	Yes	Institution delivery	Middle	Middle/Highest	Never used	No	99	No	99	99	Very Inaccessible	Agree	Disagree	Neutral	Disagree	Strong disagree	Strong disagree	Disagree	Disagree
35-45	43	Married/cohabitation	Primary education	<100,000	<100,000	Peasants/homemakers	Primary education	<or equal 5	> or equal 4	Two-five	No	Institution delivery	Lower	Lower	African spider plant (Cleome gynandra)	Yes	To keep the foetus healthy	No	Traditional birth attendants	Advice from healthcare providers	Very Inaccessible	Agree	Agree	Strong agree	Strong agree	Agree	Strong agree	Agree	Disagree
15-24	17	Married/cohabitation	Primary education	<100,000	<100,000	Peasants/homemakers	Primary education	<or equal 5	< 4	Two-five	No	Institution delivery	Middle	Middle/Highest	African spider plant (Cleome gynandra)	Yes	To enhance labour	No	Traditional birth attendants	Perceived safety of herbal medicine	Inaccessible	Neutral	Neutral	Agree	Agree	Neutral	Agree	Neutral	Strong disagree
15-24	19	Married/cohabitation	None/primary incomplete	>500,000	>=100,000	Self employed/entrepreneur	Primary education	<or equal 5	< 4	Two-five	No	Institution delivery	Middle	Middle/Highest	African spider plant (Cleome gynandra)	Yes	To keep the foetus healthy	No	Family members or relatives	Cultural beliefs and traditions	Inaccessible	Strong disagree	Disagree	Disagree	Disagree	Disagree	Disagree	Disagree	Strong disagree
15-24	23	Married/cohabitation	Primary education	<100,000	<100,000	Peasants/homemakers	Primary education	<or equal 5	< 4	Two-five	No	Institution delivery	Lower	Lower	African spider plant (Cleome gynandra)	Yes	To keep the foetus healthy	Yes	Family members or relatives	Perceived safety of herbal medicine	Neutral	Agree	Strong agree	Neutral	Agree	Agree	Strong agree	Strong agree	Strong disagree
25-34	25	Single	None/primary incomplete	<100,000	<100,000	Peasants/homemakers	None/primary incomplete	>5	> or equal 4	Two-five	No	Institution delivery	Middle	Middle/Highest	African spider plant (Cleome gynandra)	Yes	To enhance labour	Yes	Family members or relatives	Advice from healthcare providers	Neutral	Strong agree	Strong agree	Strong agree	Agree	Strong agree	Agree	Strong agree	Disagree
15-24	23	Married/cohabitation	Primary education	<100,000	<100,000	Peasants/homemakers	Primary education	>5	> or equal 4	Two-five	No	Institution delivery	Lower	Lower	Never used	No	99	No	99	99	Inaccessible	Strong agree	Strong agree	Strong agree	Strong agree	Strong agree	Strong agree	Strong agree	Strong disagree
15-24	19	Married/cohabitation	None/primary incomplete	100,000-500,000	>=100,000	Self employed/entrepreneur	Primary education	>5	< 4	One	No	Home delivery	Middle	Middle/Highest	African spider plant (Cleome gynandra)	Yes	To enhance labour	Yes	Traditional birth attendants	Perceived effectiveness of herbal medicine	Neutral	Strong agree	Strong agree	Strong agree	Agree	Agree	Strong agree	Strong agree	Strong disagree
25-34	25	Married/cohabitation	Secondary school and above	<100,000	<100,000	Peasants/homemakers	Secondary education and above	<or equal 5	< 4	One	Yes	Institution delivery	Lower	Lower	African spider plant (Cleome gynandra)	Yes	To enhance labour	Yes	Community health workers	Perceived safety of herbal medicine	Very accessible	Strong agree	Strong disagree	Neutral	Strong agree	Neutral	Agree	Strong disagree	Disagree
15-24	23	Divorced/separated/widow	Primary education	<100,000	<100,000	Peasants/homemakers	Primary education	<or equal 5	< 4	Two-five	No	Institution delivery	Lower	Lower	Pumpkin roots (Cucurbita pepo)	Yes	To enhance labour	No	Traditional birth attendants	Perceived effectiveness of herbal medicine	Inaccessible	Disagree	Disagree	Strong disagree	Disagree	Disagree	Neutral	Agree	Strong disagree
15-24	23	Married/cohabitation	Secondary school and above	100,000-500,000	>=100,000	Employed in formal sectors	Secondary education and above	>5	> or equal 4	> 5	No	Institution delivery	Highest	Middle/Highest	Pumpkin roots (Cucurbita pepo)	Yes	To relieve pain	No	Community health workers	Perceived safety of herbal medicine	Inaccessible	Strong agree	Strong agree	Strong agree	Strong agree	Strong agree	Strong agree	Strong agree	Strong disagree
35-45	40	Married/cohabitation	Primary education	100,000-500,000	>=100,000	Peasants/homemakers	Primary education	>5	< 4	> 5	No	Home delivery	Second	Second	African spider plant (Cleome gynandra)	Yes	To keep the foetus healthy	No	Traditional birth attendants	Perceived effectiveness of herbal medicine	Very Inaccessible	Strong agree	Neutral	Strong agree	Agree	Agree	Neutral	Neutral	Disagree
25-34	33	Married/cohabitation	Primary education	<100,000	<100,000	Peasants/homemakers	Primary education	>5	< 4	Two-five	No	Institution delivery	Lower	Lower	Pumpkin roots (Cucurbita pepo)	Yes	To enhance labour	No	Community health workers	Advice from healthcare providers	Inaccessible	Strong agree	Strong agree	Strong agree	Strong agree	Strong agree	Agree	Strong agree	Disagree
25-34	34	Divorced/separated/widow	Secondary school and above	100,000-500,000	>=100,000	Peasants/homemakers	Primary education	>5	> or equal 4	> 5	No	Institution delivery	Lower	Lower	African spider plant (Cleome gynandra)	Yes	To enhance labour	No	Traditional birth attendants	Advice from healthcare providers	Very Inaccessible	Strong agree	Agree	Strong agree	Agree	Strong agree	Strong agree	Agree	Disagree
15-24	18	Married/cohabitation	Primary education	<100,000	<100,000	Peasants/homemakers	Secondary education and above	>5	> or equal 4	Two-five	No	Institution delivery	Second	Second	African spider plant (Cleome gynandra)	Yes	To keep the foetus healthy	No	Community health workers	Perceived effectiveness of herbal medicine	Very Inaccessible	Strong agree	Agree	Agree	Agree	Agree	Agree	Agree	Strong disagree
15-24	23	Married/cohabitation	Primary education	100,000-500,000	>=100,000	Peasants/homemakers	Primary education	>5	> or equal 4	Two-five	No	Institution delivery	Lower	Lower	Pumpkin roots (Cucurbita pepo)	Yes	To enhance labour	No	Community health workers	Lack of access to modern healthcare facilities	Neutral	Strong agree	Strong agree	Strong agree	Agree	Strong agree	Strong agree	Strong agree	Strong disagree
25-34	27	Divorced/separated/widow	None/primary incomplete	<100,000	<100,000	Employed in formal sectors	Primary education	<or equal 5	> or equal 4	One	No	Home delivery	Lower	Lower	African spider plant (Cleome gynandra)	Yes	To keep the foetus healthy	Yes	Traditional birth attendants	Advice from healthcare providers	Neutral	Strong agree	Agree	Agree	Strong agree	Agree	Strong agree	Agree	Disagree
35-45	41	Divorced/separated/widow	Primary education	<100,000	<100,000	Self employed/entrepreneur	Primary education	>5	> or equal 4	One	No	Home delivery	Lower	Lower	African spider plant (Cleome gynandra)	Yes	To keep the foetus healthy	No	Family members or relatives	Advice from healthcare providers	Neutral	Strong agree	Strong agree	Strong agree	Strong agree	Strong agree	Agree	Strong agree	Disagree
25-34	26	Single	Secondary school and above	<100,000	<100,000	Peasants/homemakers	Primary education	<or equal 5	< 4	One	Yes	Institution delivery	Lower	Lower	African spider plant (Cleome gynandra)	Yes	To relieve pain	No	Traditional birth attendants	Advice from family or community members	Inaccessible	Strong agree	Neutral	Strong agree	Disagree	Neutral	Disagree	Neutral	Disagree
15-24	15	Married/cohabitation	Primary education	>500,000	>=100,000	Self employed/entrepreneur	Primary education	>5	> or equal 4	> 5	No	Institution delivery	Lower	Lower	African spider plant (Cleome gynandra)	Yes	To relieve pain	Yes	Family members or relatives	Perceived effectiveness of herbal medicine	Very Inaccessible	Strong agree	Strong agree	Agree	Strong agree	Agree	Strong agree	Strong agree	Strong disagree
25-34	32	Married/cohabitation	None/primary incomplete	100,000-500,000	>=100,000	Self employed/entrepreneur	Primary education	<or equal 5	> or equal 4	Two-five	Yes	Institution delivery	Highest	Middle/Highest	Concentrated green or black tea (Camellia sinensis)	Yes	To enhance labour	Yes	Family members or relatives	Advice from healthcare providers	Inaccessible	Strong agree	Strong agree	Agree	Strong agree	Strong agree	Agree	Strong agree	Disagree
25-34	34	Married/cohabitation	None/primary incomplete	100,000-500,000	>=100,000	Peasants/homemakers	Primary education	>5	< 4	Two-five	No	Home delivery	Highest	Middle/Highest	African spider plant (Cleome gynandra)	Yes	To relieve pain	No	Community health workers	Advice from family or community members	Neutral	Strong agree	Agree	Agree	Strong agree	Agree	Strong agree	Agree	Disagree
15-24	18	Married/cohabitation	Primary education	<100,000	<100,000	Peasants/homemakers	Primary education	>5	> or equal 4	> 5	No	Institution delivery	Lower	Lower	Pumpkin roots (Cucurbita pepo)	Yes	To relieve pain	Yes	Traditional birth attendants	Perceived safety of herbal medicine	Very Inaccessible	Strong agree	Strong agree	Strong agree	Agree	Agree	Strong agree	Strong agree	Strong disagree
